# Supplementary material for: Utilizing insights of DNA repair machinery to discover MMEJ deletions and novel mechanisms
Source: Nucleic Acids Res. 2024 Nov 28;52(22):e106. doi: 10.1093/nar/gkae1132 (PMC11662932; doi:10.1093/nar/gkae1132)
Supplement: gkae1132_Supplemental_Files [file gkae1132_supplemental_files.zip]

Archive with 2 entries (2 files):
- 3_10_24_extended_figures.pdf
- Source Data.xlsx
