# Supplementary material for: Utilizing insights of DNA repair machinery to discover MMEJ deletions and novel mechanisms
Source: Nucleic Acids Res. 2024 Nov 28;52(22):e106. doi: 10.1093/nar/gkae1132 (PMC11662932; doi:10.1093/nar/gkae1132)
Supplement: gkae1132_Supplemental_Files [file gkae1132_supplemental_files.zip › Source Data.xlsx]

## Sheet: Figure 1E
Chr	Start	End	depth	type	VAF
20	31022397	31022420	3246	Homolog < 3	0.000924214
20	31022409	31022493	2952	Homolog < 3	0.00203252
20	31022411	31022495	3065	Homolog < 3	0.00163132
20	31022414	31022418	2997	Homolog < 3	0.00166833
20	31022415	31022419	3016	Homolog < 3	0.00165782
20	31022415	31022480	3046	Homolog < 3	0.0101773
20	31022416	31022418	2992	Homolog < 3	0.00935829
20	31022416	31022420	3148	Homolog < 3	0.00158831
20	31022416	31022481	3128	Homolog < 3	0.00991049
20	31022416	31022497	2960	Homolog < 3	0.0273649
20	31022417	31022482	3155	Homolog < 3	0.00982567
20	31022395	31022476	3279	Imperfect match	0.00579445
20	31022396	31022486	2410	Imperfect match	0.0215768
20	31022402	31022492	2972	Imperfect match	0.00168237
20	31022418	31022420	3145	Imperfect match	0.00890302
20	31022418	31022442	3117	Imperfect match	0.000962464
20	31022390	31022471	3948	Perfect match	0.00531915
20	31022391	31022472	3659	Perfect match	0.00546597
20	31022401	31022491	3114	Perfect match	0.00160565
20	31022402	31022425	3192	Perfect match	0.0426065
20	31022403	31022426	3242	Perfect match	0.0407156
20	31022410	31022433	3180	Perfect match	0.0408805
20	31022411	31022434	3094	Perfect match	0.040724
20	31022412	31022435	2948	Perfect match	0.0376526
20	31022414	31022416	3054	Perfect match	0.0091683
20	31022414	31022495	3054	Perfect match	0.0265226
20	31022415	31022496	2986	Perfect match	0.0271266
20	31022417	31022419	3002	Perfect match	0.00932712
20	31022417	31022498	2854	Perfect match	0.0280308

## Sheet: Fugure 1G,H
Start	End	patient	mutant_read	coverage	gene	type	VAF
31022403	31022425	1397	3	64	ASXL1	del read	0.046875
31022403	31022425	1612	15	58	ASXL1	del read	0.258621
31022403	31022425	1702	18	40	ASXL1	del read	0.45
31022403	31022425	1782	4	102	ASXL1	del read	0.0392157
31022403	31022425	1993	47	82	ASXL1	del read	0.573171
31022403	31022425	2018	1	52	ASXL1	del read	0.0192308
31022403	31022425	2213	31	68	ASXL1	del read	0.455882
31022403	31022425	4196	8	23	ASXL1	del read	0.347826
31022403	31022425	1612	8	57	ASXL1	Vizome	0.140351
31022403	31022425	1993	16	85	ASXL1	Vizome	0.188235
31022403	31022425	2213	6	57	ASXL1	Vizome	0.105263
74732936	74732959	1184	31	48	SRSF2	del read	0.645833
74732936	74732959	1248	43	96	SRSF2	del read	0.447917
74732936	74732959	1602	1	26	SRSF2	del read	0.0384615
74732936	74732959	1614	17	37	SRSF2	del read	0.459459
74732936	74732959	1684	1	51	SRSF2	del read	0.0196078
74732936	74732959	1737	1	35	SRSF2	del read	0.0285714
74732936	74732959	1817	1	42	SRSF2	del read	0.0238095
74732936	74732959	1847	32	60	SRSF2	del read	0.533333
74732936	74732959	1929	32	63	SRSF2	del read	0.507937
74732936	74732959	2147	40	68	SRSF2	del read	0.588235
74732936	74732959	2205	1	72	SRSF2	del read	0.0138889
74732936	74732959	2496	31	68	SRSF2	del read	0.455882
74732936	74732959	2571	1	63	SRSF2	del read	0.015873
74732936	74732959	2581	46	72	SRSF2	del read	0.638889
74732936	74732959	3978	28	52	SRSF2	del read	0.538462
74732936	74732959	1184	3	24	SRSF2	Vizome	0.125
74732936	74732959	1248	14	73	SRSF2	Vizome	0.191781
74732936	74732959	1614	6	26	SRSF2	Vizome	0.230769
74732936	74732959	2147	11	42	SRSF2	Vizome	0.261905
74732936	74732959	2581	14	51	SRSF2	Vizome	0.27451
74732936	74732959	3978	11	35	SRSF2	Vizome	0.314286

## Sheet: Figure 1I
Gene_name	type	Allele_freq	patient_id	sample_id
ASXL1	SNV	0.563218	2026	BA2122
ASXL1	SNV	0.185567	2066	BA2066
ASXL1	SNV	0.616667	2113	BA2699
ASXL1	SNV	0.376068	2146	BA2801
ASXL1	SNV	0.5	2234	BA2454
ASXL1	SNV	0.433121	2395	BA2798
ASXL1	SNV	0.422925	2395	BA2883
ASXL1	Deletion	0.140351	2042	BA2073
ASXL1	Deletion	0.188235	2214	BA2835
ASXL1	Deletion	0.105263	2338	BA2198
SRSF2	SNV	0.544554	2004	BA2846
SRSF2	SNV	0.466667	2013	BA2195
SRSF2	SNV	0.513514	2142	BA2991
SRSF2	SNV	0.417582	2230	BA2645
SRSF2	SNV	0.444444	2265	BA2046
SRSF2	SNV	0.45614	2286	BA2667
SRSF2	SNV	0.432432	2325	BA2864
SRSF2	SNV	0.474227	2374	BA3021
SRSF2	SNV	0.391304	2384	BA2763
SRSF2	SNV	0.458333	2413	BA2860
SRSF2	SNV	0.363636	2424	BA2035
SRSF2	SNV	0.7	2482	BA2769
SRSF2	SNV	0.60274	2514	BA2103
SRSF2	SNV	0.389831	2536	BA2784
SRSF2	SNV	0.355556	2590	BA3065
SRSF2	Deletion	0.230769	2008	BA2676
SRSF2	Deletion	0.125	2245	BA2357
SRSF2	Deletion	0.27451	2276	BA2369
SRSF2	Deletion	0.191781	2281	BA2995
SRSF2	Deletion	0.314286	2363	BA2209
SRSF2	Deletion	0.261905	2412	BA2052

## Sheet: Supplementary Figure 1A
Chr	Start	End	depth	type	VAF
17	74732905	74732961	13353	Homolog < 3	0.00696473
17	74732906	74732962	13400	Homolog < 3	0.0069403
17	74732906	74732980	15476	Homolog < 3	0.00226157
17	74732906	74733004	20160	Homolog < 3	0.0175099
17	74732907	74732953	12718	Homolog < 3	0.000314515
17	74732907	74732963	13248	Homolog < 3	0.00701993
17	74732907	74732974	14866	Homolog < 3	0.0104937
17	74732907	74732981	15276	Homolog < 3	0.00222571
17	74732907	74733005	20460	Homolog < 3	0.0172532
17	74732908	74732933	13652	Homolog < 3	0.000878992
17	74732908	74732954	12911	Homolog < 3	0.000309813
17	74732908	74732972	14831	Homolog < 3	0.000471984
17	74732908	74733001	19586	Homolog < 3	0.0160319
17	74732908	74733006	20523	Homolog < 3	0.0171515
17	74732909	74732934	13612	Homolog < 3	0.000881575
17	74732909	74732955	12958	Homolog < 3	0.00030869
17	74732909	74732961	13341	Homolog < 3	0.000449741
17	74732909	74732965	13872	Homolog < 3	0.00158593
17	74732909	74732973	14820	Homolog < 3	0.000472335
17	74732909	74732997	18595	Homolog < 3	0.00268889
17	74732909	74733002	19904	Homolog < 3	0.0157757
17	74732910	74732962	13322	Homolog < 3	0.000450383
17	74732910	74732966	14042	Homolog < 3	0.00149551
17	74732910	74732974	14966	Homolog < 3	0.00487772
17	74732910	74732998	18595	Homolog < 3	0.00268889
17	74732910	74733003	19775	Homolog < 3	0.0158786
17	74732910	74733010	20432	Homolog < 3	0.0078798
17	74732911	74732954	12789	Homolog < 3	0.00070373
17	74732911	74732975	14846	Homolog < 3	0.00491715
17	74732911	74732985	15355	Homolog < 3	0.00234451
17	74732911	74732997	18469	Homolog < 3	0.00151605
17	74732911	74732999	19074	Homolog < 3	0.00262137
17	74732911	74733011	19414	Homolog < 3	0.00824148
17	74732912	74732951	12104	Homolog < 3	0.000660938
17	74732912	74732955	12244	Homolog < 3	0.000735054
17	74732912	74732976	14321	Homolog < 3	0.00509741
17	74732912	74732998	17912	Homolog < 3	0.0015632
17	74732912	74732999	18486	Homolog < 3	0.0887699
17	74732912	74733004	19398	Homolog < 3	0.0030931
17	74732912	74733012	18836	Homolog < 3	0.00849437
17	74732913	74732952	11771	Homolog < 3	0.000679636
17	74732913	74733005	19524	Homolog < 3	0.00307314
17	74732914	74732952	11684	Homolog < 3	0.000855871
17	74732914	74732953	11695	Homolog < 3	0.000684053
17	74732915	74732933	12344	Homolog < 3	0.000324044
17	74732915	74732953	11537	Homolog < 3	0.000260033
17	74732915	74732964	12536	Homolog < 3	0.000398851
17	74732915	74732974	13685	Homolog < 3	0.0122762
17	74732915	74732983	14128	Homolog < 3	0.00368063
17	74732915	74732997	17284	Homolog < 3	0.00156214
17	74732915	74733001	18279	Homolog < 3	0.0367088
17	74732915	74733005	19278	Homolog < 3	0.00331985
17	74732915	74733007	19292	Homolog < 3	0.00233257
17	74732915	74733011	18228	Homolog < 3	0.00148124
17	74732915	74733016	18108	Homolog < 3	0.000497018
17	74732916	74732934	11875	Homolog < 3	0.000336842
17	74732916	74732954	11178	Homolog < 3	0.000268384
17	74732916	74732965	12136	Homolog < 3	0.000411997
17	74732916	74732975	13234	Homolog < 3	0.0126946
17	74732916	74732981	13670	Homolog < 3	0.00117045
17	74732916	74732984	13641	Homolog < 3	0.00381204
17	74732916	74732998	16888	Homolog < 3	0.00159877
17	74732916	74733002	18168	Homolog < 3	0.0369881
17	74732916	74733006	18790	Homolog < 3	0.00335285
17	74732916	74733008	18905	Homolog < 3	0.00238032
17	74732916	74733012	17812	Homolog < 3	0.00151583
17	74732916	74733017	17782	Homolog < 3	0.00050613
17	74732917	74732955	11023	Homolog < 3	0.000272158
17	74732917	74732966	12138	Homolog < 3	0.000329544
17	74732917	74732976	13100	Homolog < 3	0.0128244
17	74732917	74732982	13488	Homolog < 3	0.00118624
17	74732917	74732999	17266	Homolog < 3	0.00156377
17	74732917	74733003	17871	Homolog < 3	0.0376028
17	74732917	74733013	17552	Homolog < 3	0.00153829
17	74732917	74733018	17498	Homolog < 3	0.000514344
17	74732918	74732963	11317	Homolog < 3	0.00150216
17	74732918	74732966	12012	Homolog < 3	0.000582751
17	74732918	74732973	12758	Homolog < 3	0.0119141
17	74732918	74732980	13368	Homolog < 3	0.0216936
17	74732918	74732986	13300	Homolog < 3	0.00112782
17	74732918	74732996	16417	Homolog < 3	0.00846683
17	74732918	74733004	18051	Homolog < 3	0.040995
17	74732918	74733009	18510	Homolog < 3	0.0118314
17	74732919	74732964	10674	Homolog < 3	0.00159265
17	74732919	74732965	10698	Homolog < 3	0.000373902
17	74732919	74732967	11030	Homolog < 3	0.000634633
17	74732919	74732970	11632	Homolog < 3	0.0138411
17	74732919	74732972	11661	Homolog < 3	0.028471
17	74732919	74732974	11822	Homolog < 3	0.0127728
17	74732919	74732981	12232	Homolog < 3	0.0237901
17	74732919	74732987	12314	Homolog < 3	0.00121813
17	74732919	74732997	15421	Homolog < 3	0.00894884
17	74732919	74732998	15452	Homolog < 3	0.00970748
17	74732919	74733002	16730	Homolog < 3	0.00735206
17	74732919	74733005	17416	Homolog < 3	0.0427193
17	74732919	74733010	17288	Homolog < 3	0.0126099
17	74732919	74733013	16312	Homolog < 3	0.00122609
17	74732919	74733017	16344	Homolog < 3	0.00654674
17	74732920	74732962	10098	Homolog < 3	0.00128738
17	74732920	74732965	10618	Homolog < 3	0.00160105
17	74732920	74732966	10818	Homolog < 3	0.000369754
17	74732920	74732971	11562	Homolog < 3	0.0139249
17	74732920	74732973	11564	Homolog < 3	0.0288827
17	74732920	74732975	11716	Homolog < 3	0.0128884
17	74732920	74732988	12224	Homolog < 3	0.00122709
17	74732920	74732995	14402	Homolog < 3	0.00729065
17	74732920	74732998	15370	Homolog < 3	0.00897853
17	74732920	74732999	15945	Homolog < 3	0.00947005
17	74732920	74733003	16550	Homolog < 3	0.00749245
17	74732920	74733006	17272	Homolog < 3	0.0429597
17	74732920	74733008	17387	Homolog < 3	0.00960488
17	74732920	74733011	16285	Homolog < 3	0.0133866
17	74732920	74733014	16294	Homolog < 3	0.00122745
17	74732920	74733018	16177	Homolog < 3	0.00661433
17	74732920	74733020	16216	Homolog < 3	0.00234336
17	74732921	74732962	10037	Homolog < 3	0.000597788
17	74732921	74732967	10888	Homolog < 3	0.000367377
17	74732921	74732971	11502	Homolog < 3	0.000347766
17	74732921	74732999	15884	Homolog < 3	0.00151095
17	74732921	74733000	16205	Homolog < 3	0.00937982
17	74732921	74733007	17288	Homolog < 3	0.00763535
17	74732921	74733009	17256	Homolog < 3	0.00863468
17	74732921	74733015	16110	Homolog < 3	0.00124146
17	74732921	74733021	16189	Homolog < 3	0.00234727
17	74732922	74732958	9145	Homolog < 3	0.00371788
17	74732922	74732963	9432	Homolog < 3	0.000636132
17	74732922	74732972	10888	Homolog < 3	0.000367377
17	74732922	74732995	13710	Homolog < 3	0.000291758
17	74732922	74733000	15574	Homolog < 3	0.00154103
17	74732922	74733008	16695	Homolog < 3	0.00209644
17	74732922	74733022	15533	Homolog < 3	0.0024464
17	74732923	74732964	9760	Homolog < 3	0.000614754
17	74732923	74732971	10730	Homolog < 3	0.00177074
17	74732923	74732973	10732	Homolog < 3	0.00512486
17	74732923	74732996	14390	Homolog < 3	0.000277971
17	74732923	74732999	15112	Homolog < 3	0.0110508
17	74732923	74733009	16484	Homolog < 3	0.00206261
17	74732924	74732972	10530	Homolog < 3	0.00180437
17	74732924	74732974	10692	Homolog < 3	0.00514403
17	74732924	74732997	14290	Homolog < 3	0.000279916
17	74732924	74733010	16158	Homolog < 3	0.00204233
17	74732925	74733001	14086	Homolog < 3	0.0119267
17	74732927	74733017	13247	Homolog < 3	0.00286857
17	74732928	74732955	6598	Homolog < 3	0.000909366
17	74732929	74733009	14218	Homolog < 3	0.00647067
17	74732931	74732961	6857	Homolog < 3	0.000875018
17	74732931	74733001	13106	Homolog < 3	0.00190752
17	74732932	74732997	12137	Homolog < 3	0.00601467
17	74732932	74733012	13092	Homolog < 3	0.000458295
17	74732933	74732983	8930	Homolog < 3	0.000671892
17	74732933	74732998	12115	Homolog < 3	0.00602559
17	74732933	74733013	12976	Homolog < 3	0.000539457
17	74732933	74733016	12909	Homolog < 3	0.00673948
17	74732934	74732965	7344	Homolog < 3	0.00108932
17	74732934	74732984	8850	Homolog < 3	0.000677966
17	74732934	74732985	8952	Homolog < 3	0.000446828
17	74732934	74732998	12097	Homolog < 3	0.00388526
17	74732934	74732999	12672	Homolog < 3	0.00576073
17	74732934	74733017	12990	Homolog < 3	0.00669746
17	74732935	74732955	6408	Homolog < 3	0.0031211
17	74732935	74732966	7524	Homolog < 3	0.00106326
17	74732935	74732985	8932	Homolog < 3	0.000671742
17	74732935	74732999	12651	Homolog < 3	0.00371512
17	74732935	74733007	14054	Homolog < 3	0.000782695
17	74732935	74733018	12883	Homolog < 3	0.00675309
17	74732936	74732963	6808	Homolog < 3	0.00146886
17	74732936	74732980	8859	Homolog < 3	0.000451518
17	74732936	74732989	9060	Homolog < 3	0.000441501
17	74732936	74732995	11086	Homolog < 3	0.00108245
17	74732936	74732996	11908	Homolog < 3	0.000335909
17	74732936	74733004	13542	Homolog < 3	0.003323
17	74732936	74733009	14001	Homolog < 3	0.00142847
17	74732936	74733021	12934	Homolog < 3	0.00340189
17	74732902	74732971	15156	Imperfect match	0.0057403
17	74732904	74732977	15122	Imperfect match	0.00138871
17	74732908	74732982	15419	Imperfect match	0.00220507
17	74732909	74732976	15035	Imperfect match	0.0103758
17	74732910	74732935	13563	Imperfect match	0.00088476
17	74732913	74732956	11986	Imperfect match	0.000750876
17	74732913	74732987	14421	Imperfect match	0.00249636
17	74732915	74732969	13490	Imperfect match	0.00926612
17	74732917	74732935	11659	Imperfect match	0.000343083
17	74732917	74732985	13546	Imperfect match	0.00391259
17	74732920	74732982	12168	Imperfect match	0.0236686
17	74732921	74732972	11520	Imperfect match	0.0139757
17	74732921	74732974	11681	Imperfect match	0.0284222
17	74732922	74732964	9901	Imperfect match	0.001313
17	74732922	74732997	14648	Imperfect match	0.00709995
17	74732922	74733010	16515	Imperfect match	0.00896155
17	74732924	74732959	8962	Imperfect match	0.0050212
17	74732924	74732960	9012	Imperfect match	0.00377275
17	74732930	74732957	6608	Imperfect match	0.00090799
17	74732933	74733003	13295	Imperfect match	0.00188041
17	74732934	74733014	13021	Imperfect match	0.000537593
17	74732935	74732968	7791	Imperfect match	0.000641766
17	74732936	74732967	7634	Imperfect match	0.00104794
17	74732936	74732987	8917	Imperfect match	0.000448581
17	74732936	74733000	12950	Imperfect match	0.00362934
17	74732936	74733015	12856	Imperfect match	0.00490044
17	74732937	74732957	6514	Imperfect match	0.00307031
17	74732905	74732972	14847	Perfect match	0.0104398
17	74732906	74732973	14866	Perfect match	0.0103592
17	74732907	74732932	13624	Perfect match	0.000880799
17	74732908	74732975	14968	Perfect match	0.0104222
17	74732909	74732983	15440	Perfect match	0.00226684
17	74732910	74732953	12818	Perfect match	0.000702138
17	74732910	74732964	13818	Perfect match	0.00919091
17	74732910	74732984	15348	Perfect match	0.00234558
17	74732910	74732997	18564	Perfect match	0.0884508
17	74732911	74732965	13746	Perfect match	0.0093118
17	74732911	74732998	18500	Perfect match	0.0886486
17	74732912	74732966	13359	Perfect match	0.00958156
17	74732912	74732986	14647	Perfect match	0.00245784
17	74732913	74732967	13138	Perfect match	0.00974273
17	74732913	74733000	18454	Perfect match	0.0887071
17	74732914	74732968	13186	Perfect match	0.00963143
17	74732914	74732982	14270	Perfect match	0.00371409
17	74732917	74732979	13500	Perfect match	0.0213333
17	74732918	74732936	11410	Perfect match	0.00131464
17	74732918	74732960	11255	Perfect match	0.00115504
17	74732918	74732969	12740	Perfect match	0.0126374
17	74732918	74732971	12756	Perfect match	0.0241455
17	74732918	74732993	15287	Perfect match	0.00686858
17	74732919	74732937	10235	Perfect match	0.00146556
17	74732919	74732954	9741	Perfect match	0.00482497
17	74732919	74732961	10167	Perfect match	0.00127865
17	74732919	74732994	14478	Perfect match	0.00725238
17	74732919	74733007	17429	Perfect match	0.00958173
17	74732920	74732955	9702	Perfect match	0.00484436
17	74732920	74732956	9797	Perfect match	0.00347045
17	74732921	74732956	9736	Perfect match	0.00472473
17	74732921	74732957	9761	Perfect match	0.00348325
17	74732921	74732963	10063	Perfect match	0.00129186
17	74732921	74732996	15163	Perfect match	0.0068588
17	74732922	74732957	9130	Perfect match	0.00503834
17	74732923	74732958	9004	Perfect match	0.00510884
17	74732923	74732959	9178	Perfect match	0.00370451
17	74732925	74732959	7762	Perfect match	0.00128833
17	74732927	74732954	6644	Perfect match	0.00090307
17	74732927	74732961	7070	Perfect match	0.00141443
17	74732927	74733007	14332	Perfect match	0.00648898
17	74732928	74732962	6993	Perfect match	0.00143
17	74732929	74732963	7026	Perfect match	0.00142328
17	74732929	74732999	12847	Perfect match	0.00194598
17	74732931	74733010	13978	Perfect match	0.00472171
17	74732931	74733011	13056	Perfect match	0.000459559
17	74732932	74732983	8982	Perfect match	0.000445335
17	74732932	74733002	13446	Perfect match	0.00185929
17	74732932	74733011	13082	Perfect match	0.0050451
17	74732933	74732953	6338	Perfect match	0.00299779
17	74732933	74732964	7338	Perfect match	0.00109022
17	74732933	74732984	8868	Perfect match	0.00045106
17	74732933	74732997	12084	Perfect match	0.00388944
17	74732933	74733012	13039	Perfect match	0.00490835
17	74732934	74732954	6386	Perfect match	0.00297526
17	74732934	74732961	6812	Perfect match	0.001468
17	74732934	74732994	11124	Perfect match	0.000359583
17	74732934	74733007	14074	Perfect match	0.00135001
17	74732934	74733013	12958	Perfect match	0.00493903
17	74732935	74732959	6718	Perfect match	0.00416791
17	74732935	74732962	6804	Perfect match	0.00146972
17	74732935	74732986	8812	Perfect match	0.000453927
17	74732935	74732995	11108	Perfect match	0.000360101
17	74732935	74733008	14093	Perfect match	0.00141914
17	74732935	74733014	13000	Perfect match	0.00492308
17	74732935	74733020	12922	Perfect match	0.00340505
17	74732936	74732956	6482	Perfect match	0.00308547
17	74732936	74732960	6746	Perfect match	0.00415061
17	74732936	74732969	8231	Perfect match	0.000971935
17	74732936	74732971	8247	Perfect match	0.00218261
17	74732936	74732993	10778	Perfect match	0.00306179
17	74732937	74732961	6779	Perfect match	0.0041304
17	74732913	74733007	19536	Unknown	0.00501638
17	74732917	74732964	11914	Unknown	0.000335739
17	74732920	74732981	12152	Unknown	0.000740619
17	74732922	74732977	11158	Unknown	0.00188206
17	74732922	74732984	11431	Unknown	0.00209955
17	74732923	74732965	9784	Unknown	0.000919869
17	74732923	74733016	15332	Unknown	0.00280459

## Sheet: Supplementary Figure 1B
Chr	Start	End	Length	Type
1	11188143	11188167	5	Imperfect_match
1	11292561	11292569	5	Imperfect_match
1	16482365	16482371	5	Imperfect_match
1	18807481	18807497	5	Imperfect_match
1	53544055	53544064	6	Imperfect_match
1	86488510	86488518	8	Imperfect_match
1	153907278	153907323	5	Imperfect_match
1	167025095	167025110	5	Imperfect_match
1	204396862	204396867	5	Imperfect_match
1	248801944	248801950	5	Imperfect_match
2	47641560	47641576	10	Imperfect_match
3	10183701	10183707	6	Imperfect_match
3	25679806	25679829	14	Imperfect_match
3	49830008	49830014	5	Imperfect_match
4	85530587	85530599	6	Imperfect_match
4	169923364	169923378	10	Imperfect_match
5	45353214	45353223	8	Imperfect_match
5	110092466	110092482	7	Imperfect_match
5	118456801	118456833	5	Imperfect_match
5	177674786	177674794	5	Imperfect_match
6	41753097	41753104	5	Imperfect_match
6	126080719	126080746	5	Imperfect_match
6	157100437	157100455	6	Imperfect_match
6	170627659	170627695	7	Imperfect_match
7	94931647	94931655	5	Imperfect_match
7	140434577	140434586	8	Imperfect_match
7	151873549	151873571	5	Imperfect_match
9	5050821	5050829	5	Imperfect_match
9	21974778	21974786	5	Imperfect_match
9	135946658	135946889	25	Imperfect_match
9	135946659	135947053	6	Imperfect_match
9	139390637	139390646	9	Imperfect_match
9	140242730	140244234	5	Imperfect_match
10	72972745	72972764	5	Imperfect_match
10	89473070	89473081	10	Imperfect_match
10	89692795	89692820	5	Imperfect_match
11	1651198	1651228	28	Imperfect_match
11	1718680	1718709	5	Imperfect_match
11	65647351	65647358	6	Imperfect_match
11	108172400	108172407	5	Imperfect_match
11	108181015	108181036	6	Imperfect_match
12	11420431	11420620	22	Imperfect_match
12	11420431	11420620	39	Imperfect_match
12	21196404	21196409	5	Imperfect_match
12	48174341	48174355	9	Imperfect_match
12	49426767	49426785	5	Imperfect_match
12	53069222	53069243	7	Imperfect_match
12	53069222	53069243	12	Imperfect_match
12	58191766	58191783	5	Imperfect_match
12	133212571	133212587	6	Imperfect_match
14	102372770	102372777	5	Imperfect_match
15	90320134	90320146	11	Imperfect_match
16	11349126	11349223	5	Imperfect_match
16	31151902	31151917	5	Imperfect_match
16	31153840	31153845	5	Imperfect_match
16	74425930	74425937	6	Imperfect_match
17	7576899	7576912	5	Imperfect_match
17	7578498	7578506	5	Imperfect_match
17	29541489	29541516	12	Imperfect_match
17	40861876	40861884	5	Imperfect_match
17	45914133	45914144	6	Imperfect_match
17	56492898	56492904	5	Imperfect_match
17	63532557	63532568	6	Imperfect_match
17	71204508	71204521	5	Imperfect_match
19	13054565	13054610	5	Imperfect_match
19	13054565	13054616	5	Imperfect_match
19	13054566	13054611	6	Imperfect_match
19	13054574	13054625	8	Imperfect_match
19	13054575	13054608	9	Imperfect_match
19	13054575	13054626	7	Imperfect_match
19	13054576	13054609	8	Imperfect_match
19	13054576	13054612	5	Imperfect_match
19	13054576	13054627	6	Imperfect_match
19	13054577	13054610	7	Imperfect_match
19	13054577	13054628	5	Imperfect_match
19	13054578	13054611	6	Imperfect_match
19	13054580	13054610	5	Imperfect_match
19	13054580	13054649	5	Imperfect_match
19	13054581	13054614	5	Imperfect_match
19	13054581	13054617	5	Imperfect_match
19	13054582	13054618	6	Imperfect_match
19	13054582	13054633	7	Imperfect_match
19	13054583	13054613	7	Imperfect_match
19	13054584	13054614	8	Imperfect_match
19	13054585	13054615	9	Imperfect_match
19	17953248	17953257	5	Imperfect_match
20	55045713	55045761	5	Imperfect_match
20	56098930	56098942	6	Imperfect_match
21	46924426	46924434	6	Imperfect_match
X	16887251	16887262	7	Imperfect_match
X	27765387	27765410	5	Imperfect_match
X	76937996	76938021	5	Imperfect_match
1	896158	896178	7	Perfect_match
1	909407	909438	10	Perfect_match
1	915441	915485	20	Perfect_match
1	976719	976729	8	Perfect_match
1	979318	979336	6	Perfect_match
1	1163875	1163885	9	Perfect_match
1	1577085	1577093	8	Perfect_match
1	1640295	1640303	8	Perfect_match
1	2488113	2488134	8	Perfect_match
1	7889973	7890026	20	Perfect_match
1	7890053	7890106	19	Perfect_match
1	8419849	8419854	5	Perfect_match
1	9790720	9790731	5	Perfect_match
1	10699137	10699163	20	Perfect_match
1	10699215	10699235	10	Perfect_match
1	10699593	10699607	8	Perfect_match
1	11190697	11190708	8	Perfect_match
1	11190698	11190709	9	Perfect_match
1	11854487	11854510	10	Perfect_match
1	11866343	11866360	13	Perfect_match
1	16263730	16263768	5	Perfect_match
1	16265876	16265886	5	Perfect_match
1	19181233	19181263	5	Perfect_match
1	19615114	19615136	8	Perfect_match
1	20249249	20249291	6	Perfect_match
1	21582420	21582441	5	Perfect_match
1	23696095	23696120	6	Perfect_match
1	26440836	26440845	7	Perfect_match
1	26608820	26608843	20	Perfect_match
1	26608854	26608883	13	Perfect_match
1	27022913	27022938	12	Perfect_match
1	27022914	27022942	11	Perfect_match
1	27022917	27022939	8	Perfect_match
1	27022925	27022950	12	Perfect_match
1	27023145	27023162	10	Perfect_match
1	27023151	27023179	10	Perfect_match
1	27023169	27023212	8	Perfect_match
1	27023216	27023222	5	Perfect_match
1	27023217	27023227	5	Perfect_match
1	27023724	27023734	6	Perfect_match
1	27023849	27023874	6	Perfect_match
1	27023861	27023904	6	Perfect_match
1	27023923	27023937	14	Perfect_match
1	27057931	27057991	7	Perfect_match
1	27087893	27087903	5	Perfect_match
1	27089630	27089656	5	Perfect_match
1	27089647	27089657	6	Perfect_match
1	27100937	27100955	6	Perfect_match
1	27106440	27106467	7	Perfect_match
1	27683156	27683170	12	Perfect_match
1	32687533	32687553	6	Perfect_match
1	40961325	40961333	7	Perfect_match
1	41848447	41848459	6	Perfect_match
1	43830264	43830275	5	Perfect_match
1	44072090	44072096	6	Perfect_match
1	46867869	46867904	20	Perfect_match
1	50162994	50163001	5	Perfect_match
1	54707834	54707844	5	Perfect_match
1	59158536	59158571	5	Perfect_match
1	62675645	62675674	19	Perfect_match
1	65141676	65141682	5	Perfect_match
1	65311297	65311308	7	Perfect_match
1	67838440	67838445	5	Perfect_match
1	75072330	75072349	6	Perfect_match
1	87045897	87045902	5	Perfect_match
1	87045902	87045907	5	Perfect_match
1	89271666	89271674	5	Perfect_match
1	107600125	107600136	5	Perfect_match
1	110050624	110050679	11	Perfect_match
1	111957502	111957525	15	Perfect_match
1	120464372	120464387	5	Perfect_match
1	145560187	145560198	11	Perfect_match
1	149858836	149858859	5	Perfect_match
1	149858889	149858896	7	Perfect_match
1	150337193	150337199	6	Perfect_match
1	150551935	150551946	10	Perfect_match
1	151266595	151266607	5	Perfect_match
1	152080982	152081005	11	Perfect_match
1	152083721	152083738	14	Perfect_match
1	152084340	152084357	10	Perfect_match
1	152084664	152084678	5	Perfect_match
1	152084669	152084683	5	Perfect_match
1	152127827	152127898	20	Perfect_match
1	152128618	152128689	20	Perfect_match
1	152129066	152129101	20	Perfect_match
1	152671515	152671556	12	Perfect_match
1	152882772	152882801	14	Perfect_match
1	152883135	152883164	9	Perfect_match
1	152975659	152975682	20	Perfect_match
1	152975806	152975829	6	Perfect_match
1	153004942	153005013	20	Perfect_match
1	153907283	153907306	17	Perfect_match
1	153907298	153907306	8	Perfect_match
1	153907315	153907323	8	Perfect_match
1	153923926	153923937	11	Perfect_match
1	154000005	154000020	5	Perfect_match
1	154000053	154000058	5	Perfect_match
1	155160784	155160793	8	Perfect_match
1	155171263	155171274	9	Perfect_match
1	155733188	155733199	7	Perfect_match
1	156438626	156438697	11	Perfect_match
1	156703290	156703297	7	Perfect_match
1	156845322	156845339	6	Perfect_match
1	160068220	160068231	8	Perfect_match
1	160209896	160209907	6	Perfect_match
1	163039054	163039063	6	Perfect_match
1	165177332	165177340	8	Perfect_match
1	167025095	167025110	5	Perfect_match
1	169511549	169511599	6	Perfect_match
1	171083374	171083385	5	Perfect_match
1	171527018	171527029	6	Perfect_match
1	186275883	186275906	18	Perfect_match
1	186276268	186276291	14	Perfect_match
1	186277331	186277426	11	Perfect_match
1	197297979	197297987	5	Perfect_match
1	200973555	200973575	5	Perfect_match
1	201168469	201168477	8	Perfect_match
1	201178661	201178768	6	Perfect_match
1	201437720	201437728	7	Perfect_match
1	201618174	201618200	7	Perfect_match
1	203452418	203452429	10	Perfect_match
1	204091079	204091132	10	Perfect_match
1	204124119	204124148	5	Perfect_match
1	206653453	206653464	5	Perfect_match
1	207793399	207793428	5	Perfect_match
1	211749115	211749148	5	Perfect_match
1	223284940	223284949	6	Perfect_match
1	223613076	223613099	20	Perfect_match
1	224621746	224621772	11	Perfect_match
1	232575176	232575187	11	Perfect_match
1	240256040	240256066	7	Perfect_match
1	240370914	240370946	20	Perfect_match
1	240371023	240371055	8	Perfect_match
1	240371056	240371121	20	Perfect_match
1	240371080	240371112	20	Perfect_match
1	247611749	247611763	5	Perfect_match
1	248524892	248524975	16	Perfect_match
1	248524938	248525021	20	Perfect_match
1	248616705	248616711	5	Perfect_match
1	248616710	248616716	5	Perfect_match
1	248685102	248685115	6	Perfect_match
1	248801945	248801951	5	Perfect_match
2	9576453	9576475	8	Perfect_match
2	20867214	20867225	5	Perfect_match
2	21225955	21225979	6	Perfect_match
2	25016051	25016078	5	Perfect_match
2	27804526	27804549	8	Perfect_match
2	29294346	29294353	5	Perfect_match
2	29451793	29451804	8	Perfect_match
2	39222350	39222358	6	Perfect_match
2	39224165	39224172	5	Perfect_match
2	43451691	43451718	7	Perfect_match
2	43451905	43451921	7	Perfect_match
2	43451948	43451959	8	Perfect_match
2	43451953	43451975	6	Perfect_match
2	43452671	43452678	5	Perfect_match
2	43452735	43452745	6	Perfect_match
2	44126737	44126745	5	Perfect_match
2	47641560	47641576	10	Perfect_match
2	50574013	50574027	12	Perfect_match
2	51254748	51254756	6	Perfect_match
2	53943837	53943854	5	Perfect_match
2	55194143	55194159	7	Perfect_match
2	60687848	60687857	5	Perfect_match
2	60688556	60688567	8	Perfect_match
2	65217027	65217035	6	Perfect_match
2	65299062	65299073	5	Perfect_match
2	70188292	70188300	5	Perfect_match
2	71653799	71653808	5	Perfect_match
2	95942738	95942761	5	Perfect_match
2	99172078	99172092	6	Perfect_match
2	113300002	113300026	20	Perfect_match
2	119604100	119604135	11	Perfect_match
2	119915784	119915814	5	Perfect_match
2	136473162	136473179	11	Perfect_match
2	158181975	158181985	5	Perfect_match
2	162875337	162875350	6	Perfect_match
2	167133582	167133588	5	Perfect_match
2	169103872	169103892	6	Perfect_match
2	169103878	169103898	6	Perfect_match
2	175202185	175202208	14	Perfect_match
2	176957793	176957801	8	Perfect_match
2	179391846	179391854	5	Perfect_match
2	179664352	179664363	5	Perfect_match
2	182347321	182347333	7	Perfect_match
2	189859472	189859534	11	Perfect_match
2	201354938	201354945	5	Perfect_match
2	201354943	201354950	5	Perfect_match
2	204304724	204304740	6	Perfect_match
2	209190873	209190893	6	Perfect_match
2	215876264	215876271	5	Perfect_match
2	219508268	219508327	20	Perfect_match
2	219900115	219900123	8	Perfect_match
2	225367686	225367698	8	Perfect_match
2	227958954	227958962	5	Perfect_match
2	231331062	231331086	18	Perfect_match
2	231861033	231861059	11	Perfect_match
2	232326367	232326390	11	Perfect_match
2	233712210	233712230	13	Perfect_match
2	233712210	233712233	13	Perfect_match
2	233712263	233712274	7	Perfect_match
2	234749402	234749413	9	Perfect_match
2	240982117	240982144	12	Perfect_match
2	241468694	241468702	5	Perfect_match
3	8809427	8809435	8	Perfect_match
3	9862261	9862275	5	Perfect_match
3	9932429	9932466	5	Perfect_match
3	10183640	10183654	14	Perfect_match
3	10183696	10183703	5	Perfect_match
3	10183701	10183708	5	Perfect_match
3	10183840	10183853	6	Perfect_match
3	10191509	10191518	5	Perfect_match
3	10191514	10191523	5	Perfect_match
3	10191568	10191576	5	Perfect_match
3	12531430	12531444	5	Perfect_match
3	14105855	14105881	20	Perfect_match
3	14105886	14105897	11	Perfect_match
3	14105897	14105908	11	Perfect_match
3	14106026	14106037	7	Perfect_match
3	14106033	14106044	7	Perfect_match
3	14106182	14106202	20	Perfect_match
3	25661374	25661380	5	Perfect_match
3	25661379	25661385	5	Perfect_match
3	25679806	25679829	14	Perfect_match
3	30686309	30686329	5	Perfect_match
3	37090897	37092066	5	Perfect_match
3	39230699	39230722	12	Perfect_match
3	41265566	41266581	5	Perfect_match
3	41265996	41266388	6	Perfect_match
3	41266013	41266355	5	Perfect_match
3	41266016	41266403	5	Perfect_match
3	41266100	41266111	5	Perfect_match
3	41266105	41266116	5	Perfect_match
3	47047112	47047140	6	Perfect_match
3	47462499	47462509	5	Perfect_match
3	47651718	47651759	10	Perfect_match
3	50395962	50395973	9	Perfect_match
3	51450813	51450821	6	Perfect_match
3	51979070	51979078	5	Perfect_match
3	52237973	52237978	5	Perfect_match
3	52436599	52436627	5	Perfect_match
3	52439264	52439276	5	Perfect_match
3	52441329	52441351	5	Perfect_match
3	52441334	52441356	5	Perfect_match
3	52544196	52544213	5	Perfect_match
3	52643798	52643808	7	Perfect_match
3	53852122	53852129	5	Perfect_match
3	62357891	62357914	7	Perfect_match
3	64547412	64547418	5	Perfect_match
3	64672480	64672488	7	Perfect_match
3	65342257	65342280	12	Perfect_match
3	65425561	65425605	17	Perfect_match
3	65425586	65425591	5	Perfect_match
3	71015175	71015182	5	Perfect_match
3	100497195	100497203	6	Perfect_match
3	105586400	105586415	6	Perfect_match
3	110790984	110790998	13	Perfect_match
3	132071669	132071676	6	Perfect_match
3	134825335	134825358	6	Perfect_match
3	142254973	142254979	5	Perfect_match
3	150421537	150421548	6	Perfect_match
3	150421591	150421602	8	Perfect_match
3	151155934	151155942	6	Perfect_match
3	154011575	154011596	6	Perfect_match
3	170805238	170805264	9	Perfect_match
3	183887924	183887938	9	Perfect_match
3	186395235	186395249	14	Perfect_match
3	195506271	195506318	10	Perfect_match
3	195506452	195506499	20	Perfect_match
3	195506522	195506569	8	Perfect_match
3	195506706	195506753	6	Perfect_match
3	195506713	195506760	20	Perfect_match
3	195506888	195506983	20	Perfect_match
3	195508442	195508537	9	Perfect_match
3	195508479	195508574	11	Perfect_match
3	195508490	195508537	9	Perfect_match
3	195509347	195509394	6	Perfect_match
3	195509526	195509573	20	Perfect_match
3	195509879	195509974	20	Perfect_match
3	195511287	195511334	20	Perfect_match
3	195511957	195512004	16	Perfect_match
3	195512550	195512597	5	Perfect_match
3	195513494	195513541	8	Perfect_match
3	195513800	195513847	20	Perfect_match
3	195515367	195515414	20	Perfect_match
4	366859	366865	6	Perfect_match
4	520847	520864	5	Perfect_match
4	952185	952193	8	Perfect_match
4	1388350	1388378	20	Perfect_match
4	1388351	1388441	20	Perfect_match
4	1388594	1388622	20	Perfect_match
4	1388616	1388644	19	Perfect_match
4	1388946	1388976	6	Perfect_match
4	1389220	1389248	20	Perfect_match
4	1729765	1729800	20	Perfect_match
4	3076604	3076624	20	Perfect_match
4	15005329	15005343	5	Perfect_match
4	18023322	18023333	8	Perfect_match
4	24578254	24578274	5	Perfect_match
4	25678170	25678181	7	Perfect_match
4	39448848	39448858	5	Perfect_match
4	40434714	40434725	11	Perfect_match
4	41748014	41748048	6	Perfect_match
4	41748029	41748048	6	Perfect_match
4	55133522	55133536	5	Perfect_match
4	57797283	57797330	19	Perfect_match
4	73169775	73169781	5	Perfect_match
4	74282079	74282094	5	Perfect_match
4	84342708	84342721	5	Perfect_match
4	85419018	85419029	8	Perfect_match
4	88535504	88535518	14	Perfect_match
4	88536014	88536031	14	Perfect_match
4	88536863	88536880	5	Perfect_match
4	88536869	88536886	14	Perfect_match
4	88536882	88536917	17	Perfect_match
4	88536911	88536919	5	Perfect_match
4	88536929	88536937	5	Perfect_match
4	88537073	88537081	5	Perfect_match
4	88537078	88537086	5	Perfect_match
4	88537082	88537090	5	Perfect_match
4	88537224	88537232	7	Perfect_match
4	88537268	88537294	8	Perfect_match
4	88537298	88537306	8	Perfect_match
4	88537433	88537450	5	Perfect_match
4	88537448	88537456	8	Perfect_match
4	88537492	88537500	8	Perfect_match
4	110773038	110773048	5	Perfect_match
4	115891713	115891721	6	Perfect_match
4	140811064	140811096	20	Perfect_match
4	140811076	140811108	14	Perfect_match
4	140811112	140811123	5	Perfect_match
4	146436091	146436169	7	Perfect_match
4	153249478	153249496	5	Perfect_match
4	155489609	155489615	5	Perfect_match
4	159603404	159603415	6	Perfect_match
4	169923364	169923378	10	Perfect_match
4	174450345	174450365	16	Perfect_match
4	177032757	177032763	6	Perfect_match
4	184827997	184828008	9	Perfect_match
4	185606542	185606565	8	Perfect_match
4	185615700	185615708	8	Perfect_match
4	185687030	185687045	5	Perfect_match
4	186435476	186435500	5	Perfect_match
4	186544625	186544639	14	Perfect_match
4	187584728	187584743	6	Perfect_match
4	187628697	187628704	5	Perfect_match
5	271858	271869	11	Perfect_match
5	271869	271880	11	Perfect_match
5	1038432	1038446	12	Perfect_match
5	2749846	2749892	5	Perfect_match
5	7757684	7757715	20	Perfect_match
5	16465274	16465289	11	Perfect_match
5	32407006	32407026	7	Perfect_match
5	33947345	33947353	5	Perfect_match
5	40936486	40936500	12	Perfect_match
5	53814733	53814748	5	Perfect_match
5	54721111	54721128	10	Perfect_match
5	55260066	55260080	5	Perfect_match
5	56168472	56168481	6	Perfect_match
5	56184070	56184088	7	Perfect_match
5	60628154	60628183	16	Perfect_match
5	61677032	61677043	5	Perfect_match
5	66479085	66479099	5	Perfect_match
5	67589577	67589609	5	Perfect_match
5	67589623	67589634	6	Perfect_match
5	67589629	67589640	6	Perfect_match
5	67591111	67591137	5	Perfect_match
5	67591116	67591142	5	Perfect_match
5	78610444	78610479	12	Perfect_match
5	79950700	79950717	8	Perfect_match
5	86564559	86564582	5	Perfect_match
5	86564565	86564588	6	Perfect_match
5	110092466	110092482	9	Perfect_match
5	112157640	112157655	5	Perfect_match
5	112162825	112162835	6	Perfect_match
5	112174735	112174749	10	Perfect_match
5	112175262	112175272	5	Perfect_match
5	112175491	112175507	5	Perfect_match
5	112175522	112175585	8	Perfect_match
5	112175594	112175639	7	Perfect_match
5	112175727	112175736	5	Perfect_match
5	112175817	112175826	6	Perfect_match
5	112175983	112175991	7	Perfect_match
5	113698690	113698701	5	Perfect_match
5	115238630	115238652	6	Perfect_match
5	132545888	132545898	6	Perfect_match
5	137089037	137089075	12	Perfect_match
5	137803462	137803485	15	Perfect_match
5	140230065	140230095	6	Perfect_match
5	140481964	140481976	6	Perfect_match
5	140731699	140739906	6	Perfect_match
5	140768996	140769019	12	Perfect_match
5	145508689	145508694	5	Perfect_match
5	145613171	145613194	20	Perfect_match
5	149502607	149502624	6	Perfect_match
5	149771655	149771663	5	Perfect_match
5	156479558	156479572	13	Perfect_match
5	156479571	156479585	13	Perfect_match
5	157078774	157078793	5	Perfect_match
5	159841428	159841460	5	Perfect_match
5	162910367	162911067	7	Perfect_match
5	170819954	170819959	5	Perfect_match
5	174869183	174869209	9	Perfect_match
5	176026106	176026129	8	Perfect_match
5	176882884	176882901	6	Perfect_match
5	177637177	177637194	11	Perfect_match
5	177688724	177688742	11	Perfect_match
5	178977731	178977746	5	Perfect_match
5	180041181	180041214	9	Perfect_match
6	1390425	1390439	7	Perfect_match
6	1612019	1612030	11	Perfect_match
6	4032655	4032675	8	Perfect_match
6	7555958	7555970	5	Perfect_match
6	16327892	16327915	17	Perfect_match
6	16327910	16327918	5	Perfect_match
6	17600767	17600778	9	Perfect_match
6	20402602	20402613	9	Perfect_match
6	20402825	20402839	8	Perfect_match
6	26056053	26056067	10	Perfect_match
6	26056237	26056245	8	Perfect_match
6	26056613	26056636	7	Perfect_match
6	26056622	26056633	7	Perfect_match
6	27834679	27834693	11	Perfect_match
6	27834697	27834726	8	Perfect_match
6	27834834	27834845	7	Perfect_match
6	29912167	29912183	9	Perfect_match
6	30550179	30550193	8	Perfect_match
6	30672068	30672190	9	Perfect_match
6	30675161	30675187	7	Perfect_match
6	30996155	30996184	20	Perfect_match
6	30997560	30997589	15	Perfect_match
6	31079318	31079350	20	Perfect_match
6	31084944	31084964	15	Perfect_match
6	31595773	31595784	11	Perfect_match
6	31595784	31595795	11	Perfect_match
6	32945699	32945707	8	Perfect_match
6	33169187	33169210	11	Perfect_match
6	33411213	33411218	5	Perfect_match
6	38256084	38256094	5	Perfect_match
6	41903743	41903772	8	Perfect_match
6	41903781	41903791	6	Perfect_match
6	42075105	42075131	9	Perfect_match
6	42989434	42989451	9	Perfect_match
6	44344218	44344228	6	Perfect_match
6	45390431	45390451	20	Perfect_match
6	45390491	45390502	11	Perfect_match
6	56463331	56463351	6	Perfect_match
6	66054008	66054014	5	Perfect_match
6	75812350	75812367	14	Perfect_match
6	82461728	82461757	20	Perfect_match
6	82923974	82923983	9	Perfect_match
6	108243120	108243125	5	Perfect_match
6	109765030	109765042	7	Perfect_match
6	117592060	117592087	8	Perfect_match
6	129637243	129637273	5	Perfect_match
6	129837491	129837496	5	Perfect_match
6	134493873	134493887	5	Perfect_match
6	138199892	138199901	7	Perfect_match
6	139694512	139694535	9	Perfect_match
6	144178558	144178563	5	Perfect_match
6	148865678	148865686	7	Perfect_match
6	155153180	155153187	6	Perfect_match
6	157099403	157099426	20	Perfect_match
6	157099403	157099429	20	Perfect_match
6	157099406	157099426	20	Perfect_match
6	157099421	157099426	5	Perfect_match
6	157099484	157099495	9	Perfect_match
6	157100006	157100026	14	Perfect_match
6	157100081	157100092	11	Perfect_match
6	157100437	157100455	6	Perfect_match
6	157522166	157522174	6	Perfect_match
6	157527496	157527504	8	Perfect_match
6	157527499	157527519	9	Perfect_match
6	159660788	159660805	16	Perfect_match
6	167343129	167343142	5	Perfect_match
6	170871035	170871046	5	Perfect_match
7	1474271	1474285	7	Perfect_match
7	1474278	1474292	7	Perfect_match
7	2625912	2625921	5	Perfect_match
7	5569031	5569164	5	Perfect_match
7	12683724	12683784	6	Perfect_match
7	18706029	18706035	5	Perfect_match
7	19156669	19156686	15	Perfect_match
7	20438491	20438504	5	Perfect_match
7	20824939	20825106	10	Perfect_match
7	20825146	20825172	8	Perfect_match
7	20825149	20825169	5	Perfect_match
7	27135309	27135317	5	Perfect_match
7	27213490	27213498	7	Perfect_match
7	27239446	27239463	17	Perfect_match
7	39990730	39990738	5	Perfect_match
7	40027759	40027772	6	Perfect_match
7	43484810	43484824	14	Perfect_match
7	44146321	44146353	20	Perfect_match
7	44797047	44797073	8	Perfect_match
7	44797053	44797070	5	Perfect_match
7	65447032	65447048	6	Perfect_match
7	66094140	66094151	9	Perfect_match
7	72395887	72395925	20	Perfect_match
7	72849541	72849567	7	Perfect_match
7	73771743	73771748	5	Perfect_match
7	75613139	75613165	7	Perfect_match
7	99669332	99669415	10	Perfect_match
7	99710497	99710513	6	Perfect_match
7	100470869	100470877	5	Perfect_match
7	102137057	102137063	6	Perfect_match
7	103969237	103969248	11	Perfect_match
7	104702687	104702695	5	Perfect_match
7	116436057	116436071	9	Perfect_match
7	121653352	121653369	8	Perfect_match
7	123672480	123672485	5	Perfect_match
7	128587352	128587381	20	Perfect_match
7	128587374	128587403	19	Perfect_match
7	130418479	130418496	11	Perfect_match
7	138447680	138447688	8	Perfect_match
7	138555959	138555968	5	Perfect_match
7	139416293	139416304	7	Perfect_match
7	140434577	140434586	9	Perfect_match
7	141708306	141708329	20	Perfect_match
7	150069396	150069407	7	Perfect_match
7	150069403	150069414	7	Perfect_match
7	150815661	150815672	5	Perfect_match
7	150864253	150864261	8	Perfect_match
7	151859836	151859846	6	Perfect_match
7	151868387	151868393	5	Perfect_match
7	151877860	151877878	8	Perfect_match
7	151917740	151917755	9	Perfect_match
7	151945586	151945613	5	Perfect_match
7	152346184	152346190	5	Perfect_match
7	155604797	155604813	9	Perfect_match
8	195984	196067	14	Perfect_match
8	10466004	10466024	6	Perfect_match
8	22974406	22974450	20	Perfect_match
8	37555943	37555954	9	Perfect_match
8	37732757	37732781	5	Perfect_match
8	38034537	38034544	5	Perfect_match
8	48866196	48866211	5	Perfect_match
8	53569053	53569956	5	Perfect_match
8	55371799	55371820	10	Perfect_match
8	56015202	56015222	10	Perfect_match
8	61734651	61734679	5	Perfect_match
8	67342330	67342362	15	Perfect_match
8	67926660	67926668	6	Perfect_match
8	68070802	68070807	5	Perfect_match
8	92008894	92008914	7	Perfect_match
8	94746911	94746931	13	Perfect_match
8	101936227	101936245	5	Perfect_match
8	103572989	103573015	17	Perfect_match
8	103573020	103573037	8	Perfect_match
8	103663672	103663683	7	Perfect_match
8	117870592	117870607	5	Perfect_match
8	121322276	121322302	7	Perfect_match
8	124266869	124266902	6	Perfect_match
8	124382174	124382185	11	Perfect_match
8	139788216	139788233	5	Perfect_match
8	144511969	144512001	6	Perfect_match
8	144620532	144620542	5	Perfect_match
8	144671408	144671425	14	Perfect_match
8	144808862	144808894	9	Perfect_match
8	144906509	144906517	5	Perfect_match
8	145154001	145154014	6	Perfect_match
8	145550169	145550202	5	Perfect_match
8	145621849	145621855	5	Perfect_match
8	146157094	146157177	5	Perfect_match
9	5069101	5069122	5	Perfect_match
9	20414368	20414376	8	Perfect_match
9	21971043	21971081	6	Perfect_match
9	21971115	21971133	7	Perfect_match
9	21971208	21971256	6	Perfect_match
9	21974715	21974732	9	Perfect_match
9	21974716	21974733	8	Perfect_match
9	21974724	21974741	9	Perfect_match
9	21974727	21974744	5	Perfect_match
9	21974764	21974769	5	Perfect_match
9	21974795	21974818	20	Perfect_match
9	21974796	21974805	5	Perfect_match
9	21974819	21974842	19	Perfect_match
9	33385078	33385095	5	Perfect_match
9	33385131	33385152	5	Perfect_match
9	33467377	33467396	5	Perfect_match
9	35870278	35870289	5	Perfect_match
9	77692483	77692494	5	Perfect_match
9	78790144	78790153	9	Perfect_match
9	84606024	84606040	6	Perfect_match
9	98209504	98209524	7	Perfect_match
9	98231121	98231127	5	Perfect_match
9	100616695	100616706	5	Perfect_match
9	100616695	100616718	5	Perfect_match
9	100773561	100773578	8	Perfect_match
9	101900160	101900171	6	Perfect_match
9	110249909	110249959	5	Perfect_match
9	125281496	125281507	7	Perfect_match
9	130269566	130269571	5	Perfect_match
9	130548380	130548401	8	Perfect_match
9	130868484	130868495	8	Perfect_match
9	131592003	131592076	9	Perfect_match
9	131750330	131750343	7	Perfect_match
9	133542013	133542022	5	Perfect_match
9	133760090	133760101	6	Perfect_match
9	135781263	135781285	9	Perfect_match
9	135946658	135946889	7	Perfect_match
9	135946659	135947053	7	Perfect_match
9	136220674	136220682	8	Perfect_match
9	136501516	136501530	5	Perfect_match
9	138651570	138651577	6	Perfect_match
9	138710270	138710298	5	Perfect_match
9	139257980	139257997	5	Perfect_match
9	139390654	139390670	5	Perfect_match
9	139390662	139390672	6	Perfect_match
9	139390821	139390851	7	Perfect_match
9	139391316	139391650	6	Perfect_match
9	139391347	139391709	6	Perfect_match
9	139399204	139399225	8	Perfect_match
9	139399243	139399317	9	Perfect_match
9	139399244	139399318	8	Perfect_match
9	139399938	139400006	7	Perfect_match
9	139405712	139405737	8	Perfect_match
9	139412315	139412341	5	Perfect_match
9	139412389	139412427	6	Perfect_match
9	140137960	140137977	11	Perfect_match
9	140509175	140509180	5	Perfect_match
9	140509180	140509185	5	Perfect_match
9	140918171	140918185	10	Perfect_match
9	140918196	140918210	14	Perfect_match
10	5789967	5789975	5	Perfect_match
10	8051117	8051128	7	Perfect_match
10	27702894	27702923	17	Perfect_match
10	28897225	28897233	6	Perfect_match
10	34620237	34620248	6	Perfect_match
10	35928388	35928405	15	Perfect_match
10	43088466	43088549	9	Perfect_match
10	46342668	46342688	9	Perfect_match
10	51246282	51246302	9	Perfect_match
10	51486074	51486094	9	Perfect_match
10	53457689	53457703	10	Perfect_match
10	55626599	55626610	5	Perfect_match
10	61666052	61666075	14	Perfect_match
10	61819640	61819649	5	Perfect_match
10	63850751	63850761	6	Perfect_match
10	79590565	79590573	5	Perfect_match
10	81052006	81052026	8	Perfect_match
10	85974313	85974319	6	Perfect_match
10	88730323	88730356	20	Perfect_match
10	89473070	89473081	10	Perfect_match
10	89624239	89624272	5	Perfect_match
10	89624290	89624295	5	Perfect_match
10	89624295	89624300	5	Perfect_match
10	89685257	89685269	5	Perfect_match
10	89690806	89692772	5	Perfect_match
10	89692830	89692853	8	Perfect_match
10	89692891	89692916	5	Perfect_match
10	89720633	89720664	5	Perfect_match
10	98807530	98807559	5	Perfect_match
10	99093947	99093984	13	Perfect_match
10	101090607	101090620	6	Perfect_match
10	101295200	101295220	8	Perfect_match
10	102770310	102770327	5	Perfect_match
10	103898941	103898955	5	Perfect_match
10	104263932	104263948	14	Perfect_match
10	104851334	104851345	5	Perfect_match
10	105362984	105362998	9	Perfect_match
10	105816876	105816902	7	Perfect_match
10	106118098	106118107	5	Perfect_match
10	123843554	123843604	20	Perfect_match
10	131646671	131646689	8	Perfect_match
10	133954074	133954151	20	Perfect_match
10	134691449	134691472	20	Perfect_match
11	533312	533321	7	Perfect_match
11	694953	694976	15	Perfect_match
11	694956	694994	5	Perfect_match
11	694956	694997	5	Perfect_match
11	1015899	1015938	5	Perfect_match
11	1606121	1606150	8	Perfect_match
11	1606382	1606402	20	Perfect_match
11	1619173	1619202	20	Perfect_match
11	1619347	1619430	14	Perfect_match
11	1651137	1651169	8	Perfect_match
11	1651158	1651169	8	Perfect_match
11	1651159	1651170	7	Perfect_match
11	1651191	1651199	8	Perfect_match
11	1651586	1651615	20	Perfect_match
11	1651614	1651643	20	Perfect_match
11	1651645	1651674	19	Perfect_match
11	1718680	1718709	17	Perfect_match
11	1951056	1951114	20	Perfect_match
11	2337833	2337849	6	Perfect_match
11	2428341	2428370	19	Perfect_match
11	5364542	5364558	5	Perfect_match
11	5364547	5364563	5	Perfect_match
11	6341546	6341566	16	Perfect_match
11	12371391	12371404	5	Perfect_match
11	15212285	15212296	8	Perfect_match
11	18434284	18434295	11	Perfect_match
11	26563563	26563571	7	Perfect_match
11	46724717	46724728	5	Perfect_match
11	46724722	46724733	5	Perfect_match
11	46900771	46900779	5	Perfect_match
11	57087721	57087735	6	Perfect_match
11	57088114	57088131	14	Perfect_match
11	57099136	57099142	5	Perfect_match
11	57472581	57472589	6	Perfect_match
11	59210764	59210775	7	Perfect_match
11	62342807	62342816	5	Perfect_match
11	62650367	62650382	5	Perfect_match
11	64108110	64108118	6	Perfect_match
11	64533611	64533631	7	Perfect_match
11	64574673	64574681	8	Perfect_match
11	66411364	66411384	10	Perfect_match
11	66411374	66411394	10	Perfect_match
11	68029433	68029443	8	Perfect_match
11	69466003	69466038	6	Perfect_match
11	69466027	69466035	6	Perfect_match
11	70052328	70052336	5	Perfect_match
11	71238513	71238542	20	Perfect_match
11	71238649	71238675	7	Perfect_match
11	71249503	71249532	15	Perfect_match
11	71277147	71277161	5	Perfect_match
11	71293785	71293826	20	Perfect_match
11	73020096	73020124	6	Perfect_match
11	73022103	73022117	5	Perfect_match
11	74904267	74904296	5	Perfect_match
11	75139545	75139553	6	Perfect_match
11	76750808	76750819	10	Perfect_match
11	85975292	85975307	5	Perfect_match
11	95825339	95825386	5	Perfect_match
11	95825366	95825374	8	Perfect_match
11	108196912	108196923	5	Perfect_match
11	108201102	108201115	5	Perfect_match
11	108594005	108594079	5	Perfect_match
11	109294852	109294860	5	Perfect_match
11	113286153	113286164	5	Perfect_match
11	116691629	116691640	8	Perfect_match
11	118355027	118355032	5	Perfect_match
11	121039443	121039457	7	Perfect_match
11	124857232	124857252	16	Perfect_match
11	124857776	124857844	13	Perfect_match
11	125873937	125873952	5	Perfect_match
11	126294557	126294562	5	Perfect_match
12	6647162	6647265	6	Perfect_match
12	7045892	7045912	20	Perfect_match
12	7045918	7045938	19	Perfect_match
12	7047201	7047212	6	Perfect_match
12	7053810	7053828	7	Perfect_match
12	7287934	7287948	5	Perfect_match
12	11420392	11420517	20	Perfect_match
12	11461534	11461596	20	Perfect_match
12	11546835	11546897	9	Perfect_match
12	12871060	12871070	8	Perfect_match
12	42839878	42839886	8	Perfect_match
12	46245270	46245289	5	Perfect_match
12	46287463	46287472	6	Perfect_match
12	48174341	48174355	10	Perfect_match
12	49422657	49422663	5	Perfect_match
12	49425091	49425113	8	Perfect_match
12	49425186	49425205	5	Perfect_match
12	49425325	49425332	5	Perfect_match
12	49426301	49426547	6	Perfect_match
12	49426609	49426626	11	Perfect_match
12	49426628	49426645	13	Perfect_match
12	49426639	49426662	11	Perfect_match
12	49426684	49426704	5	Perfect_match
12	49427656	49427676	19	Perfect_match
12	49431132	49431138	5	Perfect_match
12	49431210	49431225	5	Perfect_match
12	49431257	49431267	7	Perfect_match
12	49435205	49435268	6	Perfect_match
12	49445184	49445210	5	Perfect_match
12	49445190	49445216	17	Perfect_match
12	50745913	50745948	11	Perfect_match
12	50745987	50746022	13	Perfect_match
12	52467675	52467697	20	Perfect_match
12	52913704	52913781	15	Perfect_match
12	53069223	53069243	12	Perfect_match
12	53069236	53069256	7	Perfect_match
12	53453424	53453438	8	Perfect_match
12	56115127	56115161	5	Perfect_match
12	57577220	57577245	5	Perfect_match
12	67696105	67696119	11	Perfect_match
12	69646885	69646898	5	Perfect_match
12	69652399	69652416	5	Perfect_match
12	80943506	80943523	17	Perfect_match
12	91347561	91347581	20	Perfect_match
12	104341126	104341137	11	Perfect_match
12	107168477	107168500	6	Perfect_match
12	109017442	109017471	12	Perfect_match
12	109017651	109017680	20	Perfect_match
12	111800827	111800835	5	Perfect_match
12	111800832	111800840	5	Perfect_match
12	111885832	111885855	16	Perfect_match
12	117768148	117768155	5	Perfect_match
12	120634678	120634692	13	Perfect_match
12	121416642	121416653	8	Perfect_match
12	121437190	121437282	5	Perfect_match
12	122985275	122985283	6	Perfect_match
12	123106507	123106528	5	Perfect_match
12	123430549	123430574	6	Perfect_match
12	123466293	123466301	8	Perfect_match
12	124427878	124427903	5	Perfect_match
12	124824908	124824913	5	Perfect_match
12	133049442	133049481	20	Perfect_match
12	133235868	133235892	11	Perfect_match
12	133378339	133378355	10	Perfect_match
13	20398714	20398719	5	Perfect_match
13	21562482	21562505	6	Perfect_match
13	25051847	25051855	8	Perfect_match
13	25671146	25671157	5	Perfect_match
13	28542773	28542784	11	Perfect_match
13	33590493	33590597	7	Perfect_match
13	33590718	33590740	6	Perfect_match
13	38928430	38928441	6	Perfect_match
13	46170720	46170737	6	Perfect_match
13	46549603	46549612	9	Perfect_match
13	47224407	47224417	8	Perfect_match
13	48830410	48830430	8	Perfect_match
13	48832986	48833003	5	Perfect_match
13	48878081	48878112	12	Perfect_match
13	48878083	48878120	8	Perfect_match
13	48878085	48878093	8	Perfect_match
13	48881458	48881483	8	Perfect_match
13	48936984	48937002	5	Perfect_match
13	48954211	48954242	8	Perfect_match
13	48955555	48955568	5	Perfect_match
13	49027168	49027177	6	Perfect_match
13	77834545	77834555	5	Perfect_match
13	96438197	96438214	6	Perfect_match
13	100635131	100635161	6	Perfect_match
13	108518707	108518715	8	Perfect_match
13	110435297	110435302	5	Perfect_match
13	110436297	110436314	7	Perfect_match
13	113973968	113974006	14	Perfect_match
14	20215625	20215640	6	Perfect_match
14	21542514	21542531	6	Perfect_match
14	24880405	24880411	6	Perfect_match
14	32560150	32560167	7	Perfect_match
14	38060619	38060633	5	Perfect_match
14	38060953	38060968	6	Perfect_match
14	38061108	38061172	5	Perfect_match
14	38061137	38061167	7	Perfect_match
14	38061178	38061195	6	Perfect_match
14	38679764	38679787	20	Perfect_match
14	44974124	44974159	13	Perfect_match
14	50074738	50074749	5	Perfect_match
14	55529627	55529648	6	Perfect_match
14	65245896	65245904	5	Perfect_match
14	69257130	69257157	8	Perfect_match
14	75748105	75748153	7	Perfect_match
14	77493783	77493794	11	Perfect_match
14	77493831	77493912	11	Perfect_match
14	77493833	77493911	12	Perfect_match
14	78390869	78390895	10	Perfect_match
14	95557540	95557702	6	Perfect_match
14	96864456	96864467	9	Perfect_match
14	103336643	103336653	7	Perfect_match
14	105196207	105196232	12	Perfect_match
14	105410047	105414405	10	Perfect_match
14	105414997	105417375	10	Perfect_match
14	105415512	105415532	6	Perfect_match
14	105677519	105677530	10	Perfect_match
15	20739844	20739885	20	Perfect_match
15	20740020	20740040	9	Perfect_match
15	20740041	20740061	7	Perfect_match
15	23261916	23261936	5	Perfect_match
15	23406936	23406977	13	Perfect_match
15	23606526	23606546	6	Perfect_match
15	25959256	25959267	6	Perfect_match
15	28380638	28380662	6	Perfect_match
15	30114183	30114206	10	Perfect_match
15	35045230	35045241	10	Perfect_match
15	35045240	35045251	10	Perfect_match
15	40328564	40328575	8	Perfect_match
15	40648366	40648398	6	Perfect_match
15	40648373	40648405	20	Perfect_match
15	42148712	42148739	10	Perfect_match
15	43699694	43699703	9	Perfect_match
15	43827241	43827366	20	Perfect_match
15	49118311	49118322	5	Perfect_match
15	49620801	49620809	8	Perfect_match
15	66995670	66995675	5	Perfect_match
15	86284381	86284398	13	Perfect_match
15	88678454	88678468	5	Perfect_match
15	88799336	88799347	5	Perfect_match
15	90016028	90016036	7	Perfect_match
15	90119343	90119362	5	Perfect_match
15	90320121	90320144	20	Perfect_match
15	90320123	90320158	14	Perfect_match
15	90320135	90320146	11	Perfect_match
15	99672185	99672224	5	Perfect_match
15	100252710	100252727	16	Perfect_match
16	597209	597214	5	Perfect_match
16	603028	603063	18	Perfect_match
16	817017	817031	7	Perfect_match
16	863694	863715	6	Perfect_match
16	1511476	1511563	8	Perfect_match
16	1779576	1779600	20	Perfect_match
16	2108802	2108821	6	Perfect_match
16	2122889	2122901	6	Perfect_match
16	2137925	2137958	20	Perfect_match
16	2138294	2138311	11	Perfect_match
16	2138305	2138322	11	Perfect_match
16	2812378	2812401	5	Perfect_match
16	3339942	3340025	12	Perfect_match
16	3778419	3778427	5	Perfect_match
16	4827879	4827906	6	Perfect_match
16	8994422	8994433	6	Perfect_match
16	9862834	9862851	5	Perfect_match
16	10992841	10992849	8	Perfect_match
16	11348799	11348825	5	Perfect_match
16	11348929	11348943	6	Perfect_match
16	11348934	11348948	5	Perfect_match
16	11349214	11349230	11	Perfect_match
16	11650528	11650536	5	Perfect_match
16	12021299	12021340	20	Perfect_match
16	15457608	15457676	20	Perfect_match
16	15814832	15814840	7	Perfect_match
16	15831326	15831331	5	Perfect_match
16	24788409	24788417	7	Perfect_match
16	24788423	24788434	6	Perfect_match
16	24788442	24788456	10	Perfect_match
16	28507398	28507424	20	Perfect_match
16	30369466	30369486	20	Perfect_match
16	30537051	30537071	8	Perfect_match
16	30748722	30748733	6	Perfect_match
16	30750264	30750278	6	Perfect_match
16	48209168	48209177	5	Perfect_match
16	67229794	67229814	20	Perfect_match
16	67696159	67696300	5	Perfect_match
16	67876800	67876805	5	Perfect_match
16	67913784	67913804	11	Perfect_match
16	68835733	68835745	5	Perfect_match
16	68842432	68842449	5	Perfect_match
16	68845601	68845631	5	Perfect_match
16	68845606	68845611	5	Perfect_match
16	68847275	68847328	5	Perfect_match
16	69727560	69727565	5	Perfect_match
16	70954704	70954718	13	Perfect_match
16	71956530	71956535	5	Perfect_match
16	72821594	72821626	9	Perfect_match
16	72821594	72821644	13	Perfect_match
16	72821598	72821618	17	Perfect_match
16	72821627	72821635	8	Perfect_match
16	72822002	72822022	13	Perfect_match
16	72822011	72822034	15	Perfect_match
16	72822013	72822033	13	Perfect_match
16	72822014	72822034	12	Perfect_match
16	72992612	72992632	14	Perfect_match
16	74425622	74425636	14	Perfect_match
16	75269588	75269597	6	Perfect_match
16	84256298	84256312	10	Perfect_match
16	85689994	85690011	5	Perfect_match
16	85689995	85690006	5	Perfect_match
16	89294629	89294712	11	Perfect_match
16	90124689	90124709	5	Perfect_match
17	263586	263645	20	Perfect_match
17	3721821	3721826	5	Perfect_match
17	4575323	4575334	8	Perfect_match
17	4837133	4837171	20	Perfect_match
17	4837172	4837210	20	Perfect_match
17	4872042	4872054	8	Perfect_match
17	4883733	4883738	5	Perfect_match
17	5486101	5486123	7	Perfect_match
17	6555308	6555328	12	Perfect_match
17	6555314	6555334	6	Perfect_match
17	6913409	6913418	5	Perfect_match
17	7221848	7221867	5	Perfect_match
17	7228749	7228760	6	Perfect_match
17	7311812	7311837	10	Perfect_match
17	7416855	7416875	14	Perfect_match
17	7417350	7417370	12	Perfect_match
17	7483284	7483373	10	Perfect_match
17	7573999	7574008	5	Perfect_match
17	7577018	7577026	5	Perfect_match
17	7577081	7577100	5	Perfect_match
17	7577100	7577139	6	Perfect_match
17	7577519	7577527	5	Perfect_match
17	7577524	7577532	5	Perfect_match
17	7577531	7578280	5	Perfect_match
17	7577573	7577578	5	Perfect_match
17	7578238	7578255	5	Perfect_match
17	7578266	7578290	5	Perfect_match
17	7578298	7578308	6	Perfect_match
17	7578384	7578401	7	Perfect_match
17	7578390	7578407	6	Perfect_match
17	7578391	7578408	7	Perfect_match
17	7578455	7578460	5	Perfect_match
17	7578460	7578465	5	Perfect_match
17	7578464	7578476	5	Perfect_match
17	7578469	7578481	5	Perfect_match
17	7578493	7578500	5	Perfect_match
17	7578504	7578540	8	Perfect_match
17	7578505	7578541	7	Perfect_match
17	7578506	7578542	6	Perfect_match
17	7579314	7579342	6	Perfect_match
17	7579336	7579351	6	Perfect_match
17	7579380	7579429	5	Perfect_match
17	7579408	7579430	8	Perfect_match
17	7579408	7579460	9	Perfect_match
17	7579419	7579431	5	Perfect_match
17	7579474	7579494	6	Perfect_match
17	7579484	7579491	5	Perfect_match
17	7660514	7660525	5	Perfect_match
17	10538885	10538897	5	Perfect_match
17	15952173	15952182	5	Perfect_match
17	19554998	19555003	5	Perfect_match
17	26370119	26370136	5	Perfect_match
17	26370307	26370318	5	Perfect_match
17	26941135	26941152	7	Perfect_match
17	29496934	29496953	6	Perfect_match
17	29576088	29576101	5	Perfect_match
17	30349441	30349452	9	Perfect_match
17	34171663	34171686	20	Perfect_match
17	37565666	37565676	9	Perfect_match
17	37676281	37676289	5	Perfect_match
17	38508612	38508626	5	Perfect_match
17	39197382	39197489	11	Perfect_match
17	39221759	39221773	8	Perfect_match
17	39240782	39240796	13	Perfect_match
17	39240789	39240803	7	Perfect_match
17	39240795	39240809	13	Perfect_match
17	39262109	39262138	19	Perfect_match
17	39262128	39262157	19	Perfect_match
17	39316624	39316803	13	Perfect_match
17	39340796	39340852	16	Perfect_match
17	39346405	39346419	9	Perfect_match
17	39383323	39383334	8	Perfect_match
17	39394468	39394494	12	Perfect_match
17	39394711	39394725	6	Perfect_match
17	39394717	39394731	6	Perfect_match
17	39674796	39674819	7	Perfect_match
17	39684309	39684320	11	Perfect_match
17	40270030	40270068	20	Perfect_match
17	40705487	40705495	6	Perfect_match
17	40913287	40913349	7	Perfect_match
17	42170752	42170769	16	Perfect_match
17	44096051	44096072	8	Perfect_match
17	45914133	45914144	8	Perfect_match
17	47921419	47921429	5	Perfect_match
17	48265251	48265277	6	Perfect_match
17	48273315	48273332	5	Perfect_match
17	55183751	55183771	20	Perfect_match
17	57290402	57290426	7	Perfect_match
17	58128315	58128329	5	Perfect_match
17	61776439	61776453	6	Perfect_match
17	62496229	62496273	5	Perfect_match
17	62499591	62499600	5	Perfect_match
17	63532555	63532566	6	Perfect_match
17	67079379	67079386	5	Perfect_match
17	70117769	70117807	5	Perfect_match
17	70120156	70120174	6	Perfect_match
17	74134076	74134086	7	Perfect_match
17	74288393	74288422	17	Perfect_match
17	74288945	74289004	20	Perfect_match
17	74732484	74732519	11	Perfect_match
17	74732896	74732964	7	Perfect_match
17	74732936	74732959	6	Perfect_match
17	76968041	76968046	5	Perfect_match
17	77073809	77073826	5	Perfect_match
17	78063996	78064027	12	Perfect_match
17	78866524	78866544	5	Perfect_match
17	78899173	78899181	8	Perfect_match
17	79427987	79428010	8	Perfect_match
17	80274142	80274168	18	Perfect_match
18	2906765	2906792	5	Perfect_match
18	5291816	5291834	5	Perfect_match
18	5395677	5395694	6	Perfect_match
18	5424303	5424318	9	Perfect_match
18	5891373	5891399	6	Perfect_match
18	9887389	9887433	20	Perfect_match
18	13731887	13731897	6	Perfect_match
18	19209027	19209038	9	Perfect_match
18	19209031	19209036	5	Perfect_match
18	19751628	19751645	8	Perfect_match
18	19752073	19752090	13	Perfect_match
18	20716015	20716023	6	Perfect_match
18	20716021	20716029	6	Perfect_match
18	45566568	45566573	5	Perfect_match
18	47800628	47800639	8	Perfect_match
18	47812527	47812533	5	Perfect_match
18	48603039	48603066	9	Perfect_match
18	48603043	48603067	7	Perfect_match
18	48603048	48603075	9	Perfect_match
18	48603050	48603074	7	Perfect_match
18	48603050	48603089	7	Perfect_match
18	48723146	48723154	8	Perfect_match
18	48723154	48723162	8	Perfect_match
18	60242607	60242620	6	Perfect_match
18	60382994	60383035	7	Perfect_match
18	76874971	76874987	5	Perfect_match
19	814896	814904	5	Perfect_match
19	1207058	1207069	5	Perfect_match
19	1220567	1220588	6	Perfect_match
19	1220599	1220612	5	Perfect_match
19	1457202	1457215	8	Perfect_match
19	1615751	1615765	8	Perfect_match
19	1625579	1625605	7	Perfect_match
19	2109851	2109879	8	Perfect_match
19	2226859	2226879	14	Perfect_match
19	2248165	2248185	11	Perfect_match
19	3747900	3747923	9	Perfect_match
19	4352912	4352935	12	Perfect_match
19	4511758	4511955	14	Perfect_match
19	4512860	4512958	5	Perfect_match
19	4538109	4538126	5	Perfect_match
19	7585332	7585358	5	Perfect_match
19	7585338	7585364	5	Perfect_match
19	7595317	7595340	14	Perfect_match
19	7708134	7708225	13	Perfect_match
19	7936554	7936574	6	Perfect_match
19	8206688	8206708	8	Perfect_match
19	8398950	8398961	10	Perfect_match
19	8398960	8398971	10	Perfect_match
19	8550639	8550656	13	Perfect_match
19	8550858	8550878	13	Perfect_match
19	8551017	8551040	12	Perfect_match
19	8551085	8551096	9	Perfect_match
19	8564467	8564502	7	Perfect_match
19	8575735	8575773	11	Perfect_match
19	9050165	9050185	20	Perfect_match
19	9084149	9084164	5	Perfect_match
19	9088834	9088848	6	Perfect_match
19	10602611	10602637	5	Perfect_match
19	11098390	11098414	9	Perfect_match
19	11473280	11473288	6	Perfect_match
19	13054565	13054616	7	Perfect_match
19	13054566	13054616	6	Perfect_match
19	13054568	13054613	5	Perfect_match
19	13054573	13054618	5	Perfect_match
19	13054586	13054633	7	Perfect_match
19	13054634	13054681	14	Perfect_match
19	15272166	15272206	7	Perfect_match
19	15354072	15354080	6	Perfect_match
19	16631021	16631032	7	Perfect_match
19	18272263	18272277	10	Perfect_match
19	19431690	19431704	11	Perfect_match
19	19766736	19766745	6	Perfect_match
19	33792387	33792404	5	Perfect_match
19	33792392	33792409	5	Perfect_match
19	33792602	33792614	6	Perfect_match
19	33792604	33792633	5	Perfect_match
19	33792637	33792729	6	Perfect_match
19	33792727	33792753	9	Perfect_match
19	33792728	33792766	8	Perfect_match
19	33792732	33792743	9	Perfect_match
19	33792799	33793089	7	Perfect_match
19	33792910	33793061	6	Perfect_match
19	33792932	33793303	5	Perfect_match
19	33793167	33793177	5	Perfect_match
19	33793202	33793250	6	Perfect_match
19	34843763	34843774	9	Perfect_match
19	36002362	36002412	19	Perfect_match
19	36002395	36002421	15	Perfect_match
19	36632040	36632063	8	Perfect_match
19	36898806	36898829	5	Perfect_match
19	38377372	38377389	14	Perfect_match
19	38377392	38377409	17	Perfect_match
19	38860693	38860703	7	Perfect_match
19	39340485	39340497	5	Perfect_match
19	39876648	39876671	11	Perfect_match
19	39913471	39913485	8	Perfect_match
19	41095087	41095112	20	Perfect_match
19	41808719	41808745	16	Perfect_match
19	42408387	42408416	6	Perfect_match
19	42626582	42626664	5	Perfect_match
19	42795414	42795438	11	Perfect_match
19	42905974	42905992	18	Perfect_match
19	46915035	46915058	20	Perfect_match
19	47421942	47421949	6	Perfect_match
19	47575283	47575294	5	Perfect_match
19	47729821	47729856	7	Perfect_match
19	48305507	48305530	7	Perfect_match
19	48305543	48305566	7	Perfect_match
19	48305555	48305590	9	Perfect_match
19	48305591	48305602	9	Perfect_match
19	48922827	48922843	6	Perfect_match
19	49652918	49652961	8	Perfect_match
19	50412864	50412878	5	Perfect_match
19	50510972	50510992	19	Perfect_match
19	52819124	52819135	5	Perfect_match
19	55592698	55592704	5	Perfect_match
19	55597536	55597553	5	Perfect_match
19	55748022	55748052	6	Perfect_match
19	55869880	55869903	20	Perfect_match
19	55869903	55869926	19	Perfect_match
19	56029481	56029534	16	Perfect_match
19	57910530	57910613	11	Perfect_match
19	59073817	59073828	8	Perfect_match
20	307241	307249	5	Perfect_match
20	307250	307255	5	Perfect_match
20	2443830	2443838	6	Perfect_match
20	3765890	3765907	8	Perfect_match
20	3767122	3767184	7	Perfect_match
20	6015138	6015149	8	Perfect_match
20	16359680	16359690	10	Perfect_match
20	19496203	19496218	7	Perfect_match
20	21376804	21376815	9	Perfect_match
20	31021546	31021560	7	Perfect_match
20	31022370	31022451	5	Perfect_match
20	31022403	31022425	12	Perfect_match
20	31022406	31022428	9	Perfect_match
20	31022414	31022436	11	Perfect_match
20	31022415	31022437	12	Perfect_match
20	31385071	31385093	10	Perfect_match
20	34204046	34204076	9	Perfect_match
20	34240741	34240752	11	Perfect_match
20	45130014	45130097	17	Perfect_match
20	46279816	46279836	20	Perfect_match
20	46279819	46279836	17	Perfect_match
20	46279858	46279866	5	Perfect_match
20	47874168	47874185	9	Perfect_match
20	54948537	54948550	5	Perfect_match
20	56073501	56073602	20	Perfect_match
20	57415506	57415517	9	Perfect_match
20	57415543	57415566	5	Perfect_match
20	60897171	60897218	5	Perfect_match
20	60989552	60989563	8	Perfect_match
20	61513435	61513446	8	Perfect_match
20	61588866	61588880	9	Perfect_match
20	62192508	62192525	5	Perfect_match
20	62597773	62597844	14	Perfect_match
21	10951431	10951442	7	Perfect_match
21	27134607	27134613	5	Perfect_match
21	31964911	31964931	17	Perfect_match
21	31986130	31986150	20	Perfect_match
21	34134429	34134441	5	Perfect_match
21	34924781	34924807	11	Perfect_match
21	36042463	36042492	10	Perfect_match
21	36206779	36206792	6	Perfect_match
21	36259318	36259372	6	Perfect_match
21	44513282	44513293	10	Perfect_match
21	44836798	44836820	6	Perfect_match
21	45588081	45588116	19	Perfect_match
21	45970760	45970774	12	Perfect_match
21	45970772	45970786	12	Perfect_match
21	45993755	45993769	12	Perfect_match
21	46011650	46011664	5	Perfect_match
21	46020656	46020670	12	Perfect_match
21	46057613	46057627	12	Perfect_match
21	46057626	46057640	8	Perfect_match
21	46057634	46057648	8	Perfect_match
21	46876043	46876063	6	Perfect_match
21	46916426	46916443	8	Perfect_match
21	46924417	46924434	8	Perfect_match
21	46925153	46925161	5	Perfect_match
22	19171000	19171009	7	Perfect_match
22	20102141	20102158	5	Perfect_match
22	20760725	20760808	15	Perfect_match
22	20918901	20918915	13	Perfect_match
22	21343966	21344002	15	Perfect_match
22	23230328	23230337	6	Perfect_match
22	23230334	23230343	6	Perfect_match
22	24086265	24086348	14	Perfect_match
22	24158957	24167602	5	Perfect_match
22	24829451	24829462	5	Perfect_match
22	26879947	26879967	20	Perfect_match
22	28194907	28194927	20	Perfect_match
22	29694725	29694733	8	Perfect_match
22	29885400	29885417	5	Perfect_match
22	29885581	29885604	13	Perfect_match
22	30000057	30000071	5	Perfect_match
22	30035070	30035077	6	Perfect_match
22	30038193	30038213	5	Perfect_match
22	30768119	30768139	13	Perfect_match
22	36661445	36661473	7	Perfect_match
22	36680246	36680257	9	Perfect_match
22	36681179	36681190	8	Perfect_match
22	36960640	36960651	7	Perfect_match
22	37964376	37964396	16	Perfect_match
22	38120245	38120253	5	Perfect_match
22	38120392	38120400	5	Perfect_match
22	39713558	39713566	8	Perfect_match
22	41574289	41574300	7	Perfect_match
22	41632629	41632638	5	Perfect_match
22	41650388	41650396	8	Perfect_match
22	43520139	43520144	5	Perfect_match
22	44681419	44681439	8	Perfect_match
22	44681427	44681447	8	Perfect_match
22	50315905	50315942	20	Perfect_match
22	50454934	50454962	11	Perfect_match
22	50921149	50921166	15	Perfect_match
22	50921164	50921181	15	Perfect_match
22	51048653	51048682	5	Perfect_match
22	51183416	51183451	6	Perfect_match
X	1584728	1584742	8	Perfect_match
X	17394183	17394218	7	Perfect_match
X	24228776	24228791	5	Perfect_match
X	27765387	27765410	12	Perfect_match
X	31140007	31140019	6	Perfect_match
X	34149658	34149693	18	Perfect_match
X	37027574	37027645	12	Perfect_match
X	38145691	38145711	20	Perfect_match
X	40464843	40464848	5	Perfect_match
X	44732826	44732837	11	Perfect_match
X	44918640	44918650	8	Perfect_match
X	44928984	44928999	6	Perfect_match
X	47044541	47044548	5	Perfect_match
X	47775571	47775654	11	Perfect_match
X	48649465	48649483	6	Perfect_match
X	48650847	48650858	5	Perfect_match
X	51639745	51639762	14	Perfect_match
X	54955808	54955927	20	Perfect_match
X	54955837	54955956	13	Perfect_match
X	66765159	66765185	20	Perfect_match
X	66765159	66765194	20	Perfect_match
X	66765159	66765215	12	Perfect_match
X	66766357	66766389	19	Perfect_match
X	66766357	66766395	13	Perfect_match
X	70360635	70360646	5	Perfect_match
X	70361078	70361107	20	Perfect_match
X	70510563	70510574	8	Perfect_match
X	70598137	70598142	5	Perfect_match
X	75397706	75397717	5	Perfect_match
X	76874398	76874421	5	Perfect_match
X	76938413	76938419	5	Perfect_match
X	79932442	79932456	11	Perfect_match
X	84363369	84363383	9	Perfect_match
X	92928115	92928135	11	Perfect_match
X	92928147	92928173	16	Perfect_match
X	102841873	102841890	9	Perfect_match
X	103494999	103495025	20	Perfect_match
X	107418364	107418372	6	Perfect_match
X	107978910	107979503	5	Perfect_match
X	112022618	112022644	13	Perfect_match
X	120008797	120008823	7	Perfect_match
X	122532651	122532665	5	Perfect_match
X	123210252	123210262	5	Perfect_match
X	139866460	139866477	17	Perfect_match
X	142795149	142795187	20	Perfect_match
X	150840687	150840707	8	Perfect_match
X	151303935	151303946	11	Perfect_match
X	151303946	151303957	11	Perfect_match
X	153032889	153032903	6	Perfect_match
X	153044132	153044154	5	Perfect_match
X	153171454	153171463	7	Perfect_match
X	153171699	153171710	5	Perfect_match
X	153176051	153176065	8	Perfect_match
X	153217454	153217462	5	Perfect_match

## Sheet: Supplementary Figure 1D,E
Chr	Start	End	diagnosis_sample_VAF	diagnosis_sample_Depth	Variant.caller	Gene	Patient
chr20	31022403	31022425	0.258621	58	del read	ASXL1	1612
chr20	31022403	31022425	0.347826	23	del read	ASXL1	4196
chr20	31022403	31022425	0.45	40	del read	ASXL1	1702
chr20	31022403	31022425	0.455882	68	del read	ASXL1	2213
chr20	31022403	31022425	0.625	24	Delly	ASXL1	1702
chr20	31022403	31022425	0.666667	12	Delly	ASXL1	4196
chr20	31022403	31022425	0.783333	60	Delly	ASXL1	1993
chr20	31022403	31022425	0.0769231	13	Platypus	ASXL1	4196
chr20	31022403	31022425	0.0909091	33	Platypus	ASXL1	1702
chr20	31022403	31022425	0.14	50	Platypus	ASXL1	1612
chr20	31022403	31022425	0.181818	33	Platypus	ASXL1	2213
chr20	31022403	31022425	0.573171	82	del read	ASXL1	1993
chr20	31022403	31022425	0.213115	61	Platypus	ASXL1	1993
chr20	31022403	31022425	0.0547	128	Varscan	ASXL1	1782
chr20	31022403	31022425	0.1045	67	Varscan	ASXL1	2213
chr20	31022403	31022425	0.1429	63	Varscan	ASXL1	1612
chr20	31022403	31022425	0.2157	102	Varscan	ASXL1	1993
chr17	74732936	74732959	0.447917	96	del read	SRSF2	1248
chr17	74732936	74732959	0.1	40	Platypus	SRSF2	1929
chr17	74732936	74732959	0.130435	46	Platypus	SRSF2	1847
chr17	74732936	74732959	0.136364	88	Platypus	SRSF2	1248
chr17	74732936	74732959	0.145455	55	Platypus	SRSF2	2496
chr17	74732936	74732959	0.16129	31	Platypus	SRSF2	1614
chr17	74732936	74732959	0.163934	61	Platypus	SRSF2	2147
chr17	74732936	74732959	0.209302	43	Platypus	SRSF2	1184
chr17	74732936	74732959	0.240741	54	Platypus	SRSF2	2581
chr17	74732936	74732959	0.323529	34	Platypus	SRSF2	3978
chr17	74732936	74732959	0.1754	58	Varscan	SRSF2	2496
chr17	74732936	74732959	0.1778	45	Varscan	SRSF2	1847
chr17	74732936	74732959	0.2	60	Varscan	SRSF2	1929
chr17	74732936	74732959	0.2	75	Varscan	SRSF2	1248
chr17	74732936	74732959	0.2593	27	Varscan	SRSF2	1614
chr17	74732936	74732959	0.283	53	Varscan	SRSF2	2147
chr17	74732936	74732959	0.3016	62	Varscan	SRSF2	2581
chr17	74732936	74732959	0.35	40	Varscan	SRSF2	3978
chr17	74732936	74732959	0.36	50	Varscan	SRSF2	1184
chr17	74732936	74732959	0.555556	63	Delly	SRSF2	2496
chr17	74732936	74732959	0.569767	86	Delly	SRSF2	1248
chr17	74732936	74732959	0.589286	56	Delly	SRSF2	1847
chr17	74732936	74732959	0.615385	52	Delly	SRSF2	1184
chr17	74732936	74732959	0.645833	48	Delly	SRSF2	3978
chr17	74732936	74732959	0.658228	79	Delly	SRSF2	2581
chr17	74732936	74732959	0.666667	39	Delly	SRSF2	1614
chr17	74732936	74732959	0.455882	68	del read	SRSF2	2496
chr17	74732936	74732959	0.459459	37	del read	SRSF2	1614
chr17	74732936	74732959	0.507937	63	del read	SRSF2	1929
chr17	74732936	74732959	0.533333	60	del read	SRSF2	1847
chr17	74732936	74732959	0.538462	52	del read	SRSF2	3978
chr17	74732936	74732959	0.588235	68	del read	SRSF2	2147
chr17	74732936	74732959	0.638889	72	del read	SRSF2	2581
chr17	74732936	74732959	0.645833	48	del read	SRSF2	1184

## Sheet: Figure 2A
Chr	Start	End	REF	ALT	VAF	SVLEN	SVTYPE
1	888620	888709	C	<DEL>	0.5	89	DEL
1	888726	888765	G	<DEL>	0.5	39	DEL
1	908907	908997	C	<DEL>	0.5	90	DEL
1	1669853	1669948	T	<DEL>	0.5	95	DEL
1	1854384	1854484	G	<DEL>	0.5	100	DEL
1	2519815	2519908	T	<DEL>	0.5	93	DEL
1	2519987	2520085	A	<DEL>	0.5	98	DEL
1	16577812	16577910	T	<DEL>	0.5	98	DEL
1	16577978	16578076	T	<DEL>	0.5	98	DEL
1	16578134	16578217	T	<DEL>	0.5	83	DEL
1	17331085	17331176	A	<DEL>	0.5	91	DEL
1	17331215	17331298	T	<DEL>	0.5	83	DEL
1	22199875	22199972	T	<DEL>	0.5	97	DEL
1	27428566	27428657	C	<DEL>	0.5	91	DEL
1	27676172	27676271	T	<DEL>	0.5	99	DEL
1	32145671	32145767	T	<DEL>	0.5	96	DEL
1	36557254	36557353	G	<DEL>	0.5	99	DEL
1	36557473	36557572	A	<DEL>	0.5	99	DEL
1	36557600	36557689	G	<DEL>	0.5	89	DEL
1	36564380	36564478	G	<DEL>	0.5	98	DEL
1	36564551	36564648	A	<DEL>	0.5	97	DEL
1	36564663	36564743	C	<DEL>	0.5	80	DEL
1	36785951	36786014	C	<DEL>	0.5	63	DEL
1	38187779	38187871	G	<DEL>	0.5	92	DEL
1	38187882	38187960	A	<DEL>	0.5	78	DEL
1	44442211	44442311	C	<DEL>	0.5	100	DEL
1	44442400	44442498	G	<DEL>	0.5	98	DEL
1	46496428	46496499	T	<DEL>	0.5	71	DEL
1	114523538	114523637	C	<DEL>	0.5	99	DEL
1	145533668	145533766	T	<DEL>	0.5	98	DEL
1	151681555	151681575	T	<DEL>	0.5	20	DEL
1	151681651	151681747	G	<DEL>	0.5	96	DEL
1	151681749	151681846	A	<DEL>	0.5	97	DEL
1	151681864	151681898	T	<DEL>	0.5	34	DEL
1	152057858	152057957	T	<DEL>	0.5	99	DEL
1	152058021	152058121	C	<DEL>	0.5	100	DEL
1	152058178	152058275	T	<DEL>	0.5	97	DEL
1	152058432	152058531	G	<DEL>	0.5	99	DEL
1	152058636	152058734	G	<DEL>	0.5	98	DEL
1	152058772	152058872	T	<DEL>	0.5	100	DEL
1	152058874	152058889	T	<DEL>	0.5	15	DEL
1	152058925	152059018	T	<DEL>	0.5	93	DEL
1	152059045	152059141	G	<DEL>	0.5	96	DEL
1	152059273	152059372	T	<DEL>	0.5	99	DEL
1	152059472	152059571	T	<DEL>	0.5	99	DEL
1	152059639	152059738	A	<DEL>	0.5	99	DEL
1	152059782	152059870	A	<DEL>	0.5	88	DEL
1	152059875	152059933	C	<DEL>	0.5	58	DEL
1	154315578	154315676	T	<DEL>	0.5	98	DEL
1	154315763	154315857	G	<DEL>	0.5	94	DEL
1	154315894	154315904	T	<DEL>	0.5	10	DEL
1	154315981	154316081	C	<DEL>	0.5	100	DEL
1	155186658	155186669	A	<DEL>	0.5	11	DEL
1	155186695	155186707	T	<DEL>	0.5	12	DEL
1	155186710	155186716	C	<DEL>	0.5	6	DEL
1	155226516	155226600	G	<DEL>	0.5	84	DEL
1	156020856	156020954	T	<DEL>	0.5	98	DEL
1	156046722	156046820	G	<DEL>	0.5	98	DEL
1	156046968	156047068	G	<DEL>	0.5	100	DEL
1	156047105	156047203	C	<DEL>	0.5	98	DEL
1	156377340	156377352	T	<DEL>	0.5	12	DEL
1	186057005	186057084	A	<DEL>	0.5	79	DEL
1	186057171	186057267	C	<DEL>	0.5	96	DEL
1	197112471	197112570	G	<DEL>	0.5	99	DEL
1	197112572	197112581	A	<DEL>	0.5	9	DEL
1	197112588	197112686	T	<DEL>	0.5	98	DEL
1	201751547	201751640	G	<DEL>	0.5	93	DEL
1	201751643	201751738	T	<DEL>	0.5	95	DEL
1	201751763	201751858	G	<DEL>	0.5	95	DEL
1	201751860	201751866	G	<DEL>	0.5	6	DEL
1	201751867	201751933	G	<DEL>	0.5	66	DEL
1	232941229	232941292	C	<DEL>	0.5	63	DEL
1	244217560	244217657	G	<DEL>	0.5	97	DEL
1	244217666	244217672	C	<DEL>	0.5	6	DEL
1	244217702	244217801	A	<DEL>	0.5	99	DEL
1	244217824	244217905	G	<DEL>	0.5	81	DEL
1	244217944	244218028	G	<DEL>	0.5	84	DEL
2	26689538	26689628	A	<DEL>	0.5	90	DEL
2	26689647	26689746	C	<DEL>	0.5	99	DEL
2	27597914	27598005	T	<DEL>	0.5	91	DEL
2	27598032	27598044	C	<DEL>	0.5	12	DEL
2	27665382	27665392	C	<DEL>	0.5	10	DEL
3	9990868	9990922	T	<DEL>	0.5	54	DEL
3	9991101	9991201	C	<DEL>	0.5	100	DEL
3	9991251	9991351	A	<DEL>	0.5	100	DEL
3	37367934	37368019	G	<DEL>	0.5	85	DEL
3	38182225	38182325	G	<DEL>	0.5	100	DEL
3	43074240	43074327	A	<DEL>	0.5	87	DEL
3	43074402	43074499	A	<DEL>	0.5	97	DEL
3	48612950	48613020	T	<DEL>	0.5	70	DEL
3	48613082	48613179	C	<DEL>	0.5	97	DEL
3	48613194	48613201	A	<DEL>	0.5	7	DEL
3	48613255	48613355	C	<DEL>	0.5	100	DEL
3	48613360	48613388	G	<DEL>	0.5	28	DEL
3	48617821	48617909	T	<DEL>	0.5	88	DEL
3	48617914	48617929	G	<DEL>	0.5	15	DEL
3	48716850	48716947	C	<DEL>	0.5	97	DEL
3	48716949	48717045	T	<DEL>	0.5	96	DEL
3	49457044	49457139	A	<DEL>	0.5	95	DEL
3	49689537	49689637	A	<DEL>	0.5	100	DEL
3	49689754	49689845	G	<DEL>	0.5	91	DEL
3	49689902	49689998	T	<DEL>	0.5	96	DEL
3	49690001	49690007	G	<DEL>	0.5	6	DEL
3	49690009	49690049	A	<DEL>	0.5	40	DEL
3	50403616	50403709	C	<DEL>	0.5	93	DEL
3	50403710	50403716	A	<DEL>	0.5	6	DEL
3	50403731	50403774	C	<DEL>	0.5	43	DEL
3	52293762	52293862	A	<DEL>	0.5	100	DEL
3	52293877	52293890	A	<DEL>	0.5	13	DEL
3	121413339	121413437	G	<DEL>	0.5	98	DEL
3	121413571	121413670	A	<DEL>	0.5	99	DEL
3	121413684	121413771	C	<DEL>	0.5	87	DEL
3	121413772	121413871	T	<DEL>	0.5	99	DEL
3	121413989	121414088	C	<DEL>	0.5	99	DEL
3	121414173	121414272	G	<DEL>	0.5	99	DEL
3	121414325	121414425	T	<DEL>	0.5	100	DEL
3	121414462	121414552	C	<DEL>	0.5	90	DEL
3	121414606	121414705	C	<DEL>	0.5	99	DEL
3	121414741	121414832	T	<DEL>	0.5	91	DEL
3	121414857	121414952	T	<DEL>	0.5	95	DEL
3	121415025	121415125	C	<DEL>	0.5	100	DEL
3	121415199	121415298	G	<DEL>	0.5	99	DEL
3	121415312	121415412	T	<DEL>	0.5	100	DEL
3	121415763	121415861	C	<DEL>	0.5	98	DEL
3	121415985	121416081	T	<DEL>	0.5	96	DEL
3	121416175	121416274	A	<DEL>	0.5	99	DEL
3	121416277	121416377	T	<DEL>	0.5	100	DEL
3	121416488	121416588	G	<DEL>	0.5	100	DEL
3	121416593	121416693	T	<DEL>	0.5	100	DEL
3	121416838	121416938	C	<DEL>	0.5	100	DEL
3	121417021	121417117	C	<DEL>	0.5	96	DEL
3	122632205	122632303	G	<DEL>	0.5	98	DEL
3	122632388	122632482	C	<DEL>	0.5	94	DEL
3	122632506	122632543	A	<DEL>	0.5	37	DEL
3	139077106	139077122	T	<DEL>	0.5	16	DEL
3	183905583	183905682	G	<DEL>	0.5	99	DEL
3	183905698	183905793	C	<DEL>	0.5	95	DEL
3	183905802	183905899	T	<DEL>	0.5	97	DEL
3	183905907	183905919	T	<DEL>	0.5	12	DEL
3	183906087	183906186	T	<DEL>	0.5	99	DEL
3	193855540	193855636	G	<DEL>	0.5	96	DEL
3	193855681	193855778	C	<DEL>	0.5	97	DEL
4	166199978	166200051	G	<DEL>	0.5	73	DEL
4	166200055	166200072	A	<DEL>	0.5	17	DEL
5	137519084	137519165	C	<DEL>	0.5	81	DEL
5	140306751	140306849	G	<DEL>	0.5	98	DEL
5	140306958	140307058	T	<DEL>	0.5	100	DEL
5	140307120	140307206	G	<DEL>	0.5	86	DEL
5	140307271	140307346	A	<DEL>	0.5	75	DEL
5	140307363	140307452	G	<DEL>	0.5	89	DEL
5	140307484	140307535	A	<DEL>	0.5	51	DEL
5	140307541	140307607	C	<DEL>	0.5	66	DEL
5	140307708	140307802	T	<DEL>	0.5	94	DEL
5	140307922	140308021	A	<DEL>	0.5	99	DEL
5	140308062	140308161	G	<DEL>	0.5	99	DEL
5	140308162	140308246	A	<DEL>	0.5	84	DEL
5	140572354	140572453	C	<DEL>	0.5	99	DEL
5	140572600	140572696	G	<DEL>	0.5	96	DEL
5	140572780	140572876	T	<DEL>	0.5	96	DEL
5	140572879	140572978	C	<DEL>	0.5	99	DEL
5	140572982	140573075	A	<DEL>	0.5	93	DEL
5	140573086	140573144	G	<DEL>	0.5	58	DEL
5	140573239	140573337	G	<DEL>	0.5	98	DEL
5	140573354	140573363	A	<DEL>	0.5	9	DEL
5	140730580	140730677	C	<DEL>	0.5	97	DEL
5	140730831	140730928	A	<DEL>	0.5	97	DEL
5	140730932	140731019	G	<DEL>	0.5	87	DEL
5	140731023	140731033	A	<DEL>	0.5	10	DEL
5	140731179	140731275	C	<DEL>	0.5	96	DEL
5	140731388	140731488	C	<DEL>	0.5	100	DEL
5	140731489	140731553	T	<DEL>	0.5	64	DEL
5	150922691	150922790	C	<DEL>	0.5	99	DEL
5	150922792	150922885	A	<DEL>	0.5	93	DEL
5	150922950	150923046	C	<DEL>	0.5	96	DEL
5	150923094	150923169	T	<DEL>	0.5	75	DEL
5	150923206	150923266	T	<DEL>	0.5	60	DEL
5	150923304	150923403	G	<DEL>	0.5	99	DEL
5	150923465	150923564	C	<DEL>	0.5	99	DEL
5	150923618	150923715	G	<DEL>	0.5	97	DEL
5	150923737	150923822	A	<DEL>	0.5	85	DEL
5	150923970	150924067	C	<DEL>	0.5	97	DEL
5	150924129	150924228	A	<DEL>	0.5	99	DEL
5	150924381	150924479	C	<DEL>	0.5	98	DEL
5	150924539	150924634	C	<DEL>	0.5	95	DEL
5	150924645	150924654	C	<DEL>	0.5	9	DEL
5	150924717	150924815	C	<DEL>	0.5	98	DEL
5	150924928	150925027	A	<DEL>	0.5	99	DEL
5	150925139	150925211	A	<DEL>	0.5	72	DEL
5	150925242	150925275	C	<DEL>	0.5	33	DEL
5	150925300	150925378	A	<DEL>	0.5	78	DEL
5	150925410	150925510	T	<DEL>	0.5	100	DEL
5	169309835	169309930	C	<DEL>	0.5	95	DEL
5	169310045	169310144	A	<DEL>	0.5	99	DEL
5	169310295	169310392	T	<DEL>	0.5	97	DEL
6	28195548	28195648	G	<DEL>	0.5	100	DEL
6	28195716	28195803	T	<DEL>	0.5	87	DEL
6	28195835	28195934	G	<DEL>	0.5	99	DEL
6	28195941	28196034	A	<DEL>	0.5	93	DEL
6	28196053	28196071	C	<DEL>	0.5	18	DEL
6	28196081	28196091	T	<DEL>	0.5	10	DEL
6	30571136	30571228	T	<DEL>	0.5	92	DEL
6	30576927	30577025	C	<DEL>	0.5	98	DEL
6	30577037	30577084	T	<DEL>	0.5	47	DEL
6	30859915	30859921	G	<DEL>	0.5	6	DEL
6	30860017	30860117	T	<DEL>	0.5	100	DEL
6	30890527	30890620	G	<DEL>	0.5	93	DEL
6	30890623	30890716	G	<DEL>	0.5	93	DEL
6	30890828	30890927	C	<DEL>	0.5	99	DEL
6	30890945	30890966	G	<DEL>	0.5	21	DEL
6	31612823	31612923	C	<DEL>	0.5	100	DEL
6	31612947	31613036	G	<DEL>	0.5	89	DEL
6	31969343	31969442	T	<DEL>	0.5	99	DEL
6	31969500	31969599	C	<DEL>	0.5	99	DEL
6	31969606	31969674	T	<DEL>	0.5	68	DEL
6	33147539	33147562	G	<DEL>	0.5	23	DEL
6	33147568	33147663	A	<DEL>	0.5	95	DEL
6	33147671	33147683	T	<DEL>	0.5	12	DEL
6	33147689	33147730	A	<DEL>	0.5	41	DEL
6	33237548	33237647	G	<DEL>	0.5	99	DEL
6	33260214	33260308	C	<DEL>	0.5	94	DEL
6	44199987	44200083	T	<DEL>	0.5	96	DEL
6	44200092	44200099	T	<DEL>	0.5	7	DEL
6	44200108	44200124	C	<DEL>	0.5	16	DEL
6	159653260	159653355	C	<DEL>	0.5	95	DEL
6	159653357	159653409	G	<DEL>	0.5	52	DEL
6	159653423	159653522	C	<DEL>	0.5	99	DEL
6	159653605	159653705	G	<DEL>	0.5	100	DEL
6	159653754	159653854	G	<DEL>	0.5	100	DEL
6	159653865	159653961	G	<DEL>	0.5	96	DEL
6	159653967	159654057	T	<DEL>	0.5	90	DEL
6	159654172	159654272	T	<DEL>	0.5	100	DEL
6	159654374	159654474	T	<DEL>	0.5	100	DEL
6	159654481	159654578	T	<DEL>	0.5	97	DEL
6	159654679	159654769	G	<DEL>	0.5	90	DEL
6	159654792	159654891	G	<DEL>	0.5	99	DEL
6	159654898	159654904	C	<DEL>	0.5	6	DEL
6	161469733	161469830	G	<DEL>	0.5	97	DEL
6	161469841	161469936	T	<DEL>	0.5	95	DEL
6	161469946	161470044	T	<DEL>	0.5	98	DEL
6	161470045	161470127	A	<DEL>	0.5	82	DEL
6	161470151	161470251	T	<DEL>	0.5	100	DEL
6	161470281	161470298	G	<DEL>	0.5	17	DEL
6	161470321	161470409	A	<DEL>	0.5	88	DEL
6	161470483	161470580	C	<DEL>	0.5	97	DEL
7	44797016	44797112	T	<DEL>	0.5	96	DEL
7	100280811	100280841	G	<DEL>	0.5	30	DEL
7	100280910	100281009	G	<DEL>	0.5	99	DEL
7	100281145	100281244	G	<DEL>	0.5	99	DEL
7	100281288	100281327	G	<DEL>	0.5	39	DEL
7	100285524	100285624	C	<DEL>	0.5	100	DEL
7	100285672	100285768	T	<DEL>	0.5	96	DEL
7	100285776	100285818	C	<DEL>	0.5	42	DEL
7	100285820	100285827	G	<DEL>	0.5	7	DEL
7	110763182	110763281	C	<DEL>	0.5	99	DEL
7	110763362	110763461	G	<DEL>	0.5	99	DEL
7	110763525	110763620	G	<DEL>	0.5	95	DEL
7	110763676	110763773	T	<DEL>	0.5	97	DEL
7	110763837	110763913	G	<DEL>	0.5	76	DEL
7	110763914	110763935	A	<DEL>	0.5	21	DEL
7	110764044	110764143	A	<DEL>	0.5	99	DEL
7	110764215	110764285	A	<DEL>	0.5	70	DEL
7	127229500	127229600	T	<DEL>	0.5	100	DEL
7	127669174	127669274	G	<DEL>	0.5	100	DEL
7	127669295	127669387	C	<DEL>	0.5	92	DEL
7	127669390	127669477	G	<DEL>	0.5	87	DEL
7	127669481	127669551	T	<DEL>	0.5	70	DEL
7	127669719	127669817	G	<DEL>	0.5	98	DEL
7	127669842	127669942	G	<DEL>	0.5	100	DEL
7	127670025	127670120	C	<DEL>	0.5	95	DEL
7	127670312	127670411	G	<DEL>	0.5	99	DEL
7	127670420	127670429	C	<DEL>	0.5	9	DEL
7	128483932	128484028	A	<DEL>	0.5	96	DEL
7	128484044	128484142	T	<DEL>	0.5	98	DEL
7	150501367	150501444	T	<DEL>	0.5	77	DEL
7	150752222	150752303	G	<DEL>	0.5	81	DEL
9	19027834	19027843	G	<DEL>	0.5	9	DEL
9	34256722	34256822	T	<DEL>	0.5	100	DEL
9	35091570	35091666	C	<DEL>	0.5	96	DEL
9	35091691	35091791	A	<DEL>	0.5	100	DEL
9	35091794	35091888	G	<DEL>	0.5	94	DEL
9	35091919	35092015	A	<DEL>	0.5	96	DEL
9	35092173	35092270	T	<DEL>	0.5	97	DEL
9	35092288	35092387	G	<DEL>	0.5	99	DEL
9	35092504	35092598	A	<DEL>	0.5	94	DEL
9	35092603	35092666	C	<DEL>	0.5	63	DEL
9	35092671	35092685	C	<DEL>	0.5	14	DEL
9	35724455	35724550	G	<DEL>	0.5	95	DEL
9	35724551	35724639	T	<DEL>	0.5	88	DEL
9	35724653	35724739	C	<DEL>	0.5	86	DEL
9	35724776	35724869	G	<DEL>	0.5	93	DEL
9	35724874	35724901	T	<DEL>	0.5	27	DEL
9	84605333	84605428	T	<DEL>	0.5	95	DEL
9	84605440	84605477	C	<DEL>	0.5	37	DEL
9	84605482	84605508	T	<DEL>	0.5	26	DEL
9	90500990	90501074	C	<DEL>	0.5	84	DEL
9	90501100	90501111	T	<DEL>	0.5	11	DEL
9	98055872	98055935	T	<DEL>	0.5	63	DEL
9	98055948	98056047	A	<DEL>	0.5	99	DEL
9	98056114	98056203	A	<DEL>	0.5	89	DEL
9	98056213	98056312	C	<DEL>	0.5	99	DEL
9	98056452	98056541	G	<DEL>	0.5	89	DEL
11	404380	404404	G	<DEL>	0.5	24	DEL
11	1252141	1252152	A	<DEL>	0.5	11	DEL
11	5529104	5529195	C	<DEL>	0.5	91	DEL
11	5529270	5529354	G	<DEL>	0.5	84	DEL
11	5529370	5529460	C	<DEL>	0.5	90	DEL
11	5529493	5529572	T	<DEL>	0.5	79	DEL
11	5529642	5529727	A	<DEL>	0.5	85	DEL
11	5529762	5529850	A	<DEL>	0.5	88	DEL
11	5529854	5529897	C	<DEL>	0.5	43	DEL
11	6231664	6231761	G	<DEL>	0.5	97	DEL
11	6500491	6500590	A	<DEL>	0.5	99	DEL
11	6500595	6500612	A	<DEL>	0.5	17	DEL
11	47368103	47368202	G	<DEL>	0.5	99	DEL
11	47600077	47600176	T	<DEL>	0.5	99	DEL
11	47600186	47600202	C	<DEL>	0.5	16	DEL
11	62361762	62361846	G	<DEL>	0.5	84	DEL
11	62361869	62361968	G	<DEL>	0.5	99	DEL
11	62362001	62362085	C	<DEL>	0.5	84	DEL
11	62433304	62433397	T	<DEL>	0.5	93	DEL
11	62433430	62433444	G	<DEL>	0.5	14	DEL
11	64537465	64537554	G	<DEL>	0.5	89	DEL
11	65546622	65546722	A	<DEL>	0.5	100	DEL
11	65546745	65546844	G	<DEL>	0.5	99	DEL
11	65546920	65547016	G	<DEL>	0.5	96	DEL
11	66461201	66461289	G	<DEL>	0.5	88	DEL
11	66461292	66461304	T	<DEL>	0.5	12	DEL
11	66610919	66611003	A	<DEL>	0.5	84	DEL
11	76371751	76371839	C	<DEL>	0.5	88	DEL
11	76371882	76371972	T	<DEL>	0.5	90	DEL
11	76372115	76372215	C	<DEL>	0.5	100	DEL
11	94277928	94277955	A	<DEL>	0.5	27	DEL
11	94278042	94278136	A	<DEL>	0.5	94	DEL
11	94278160	94278258	C	<DEL>	0.5	98	DEL
11	94278263	94278269	G	<DEL>	0.5	6	DEL
11	94278291	94278297	G	<DEL>	0.5	6	DEL
11	94278313	94278404	C	<DEL>	0.5	91	DEL
11	94278405	94278469	C	<DEL>	0.5	64	DEL
11	94278474	94278546	G	<DEL>	0.5	72	DEL
11	118243224	118243324	T	<DEL>	0.5	100	DEL
11	118243350	118243419	A	<DEL>	0.5	69	DEL
11	118532581	118532587	T	<DEL>	0.5	6	DEL
11	118532679	118532771	G	<DEL>	0.5	92	DEL
12	4920346	4920442	T	<DEL>	0.5	96	DEL
12	4920448	4920518	G	<DEL>	0.5	70	DEL
12	6424762	6424795	G	<DEL>	0.5	33	DEL
12	7288826	7288920	C	<DEL>	0.5	94	DEL
12	7288928	7288983	A	<DEL>	0.5	55	DEL
12	11904779	11904842	G	<DEL>	0.5	63	DEL
12	29648973	29649071	T	<DEL>	0.5	98	DEL
12	29649074	29649162	G	<DEL>	0.5	88	DEL
12	48369705	48369799	T	<DEL>	0.5	94	DEL
12	48369813	48369887	G	<DEL>	0.5	74	DEL
12	48370326	48370383	A	<DEL>	0.5	57	DEL
12	49522630	49522662	C	<DEL>	0.5	32	DEL
12	49522670	49522686	C	<DEL>	0.5	16	DEL
12	49522745	49522780	A	<DEL>	0.5	35	DEL
12	50367187	50367283	C	<DEL>	0.5	96	DEL
12	50474990	50475086	G	<DEL>	0.5	96	DEL
12	51696491	51696591	C	<DEL>	0.5	100	DEL
12	52699402	52699502	G	<DEL>	0.5	100	DEL
12	52699533	52699596	C	<DEL>	0.5	63	DEL
12	53085556	53085626	C	<DEL>	0.5	70	DEL
12	53085659	53085754	C	<DEL>	0.5	95	DEL
12	53201482	53201560	G	<DEL>	0.5	78	DEL
12	54970388	54970485	A	<DEL>	0.5	97	DEL
12	54970496	54970503	T	<DEL>	0.5	7	DEL
12	56351234	56351331	G	<DEL>	0.5	97	DEL
12	56351342	56351422	C	<DEL>	0.5	80	DEL
12	56481707	56481796	C	<DEL>	0.5	89	DEL
12	56481834	56481927	C	<DEL>	0.5	93	DEL
12	56487159	56487255	C	<DEL>	0.5	96	DEL
12	56566267	56566367	G	<DEL>	0.5	100	DEL
12	56995317	56995328	T	<DEL>	0.5	11	DEL
12	56995351	56995447	C	<DEL>	0.5	96	DEL
12	56995480	56995580	C	<DEL>	0.5	100	DEL
12	57500940	57501031	C	<DEL>	0.5	91	DEL
12	57994523	57994620	G	<DEL>	0.5	97	DEL
12	57994665	57994764	A	<DEL>	0.5	99	DEL
12	57994775	57994848	T	<DEL>	0.5	73	DEL
12	58008793	58008846	A	<DEL>	0.5	53	DEL
12	133633987	133634087	A	<DEL>	0.5	100	DEL
12	133634126	133634133	G	<DEL>	0.5	7	DEL
13	46276666	46276676	C	<DEL>	0.5	10	DEL
13	46276699	46276794	T	<DEL>	0.5	95	DEL
14	23345822	23345921	G	<DEL>	0.5	99	DEL
14	23345991	23346085	A	<DEL>	0.5	94	DEL
14	23522815	23522907	A	<DEL>	0.5	92	DEL
14	23522924	23522930	A	<DEL>	0.5	6	DEL
14	23522939	23523015	T	<DEL>	0.5	76	DEL
14	23901977	23902054	C	<DEL>	0.5	77	DEL
14	24003309	24003326	G	<DEL>	0.5	17	DEL
14	65197357	65197452	T	<DEL>	0.5	95	DEL
14	65197515	65197611	A	<DEL>	0.5	96	DEL
14	65197703	65197802	G	<DEL>	0.5	99	DEL
14	65197803	65197856	G	<DEL>	0.5	53	DEL
14	65198190	65198282	T	<DEL>	0.5	92	DEL
14	65198377	65198473	C	<DEL>	0.5	96	DEL
14	65198492	65198556	T	<DEL>	0.5	64	DEL
14	74960816	74960887	C	<DEL>	0.5	71	DEL
14	74960895	74960904	G	<DEL>	0.5	9	DEL
14	74960921	74961010	A	<DEL>	0.5	89	DEL
14	74961024	74961120	T	<DEL>	0.5	96	DEL
14	75376510	75376589	T	<DEL>	0.5	79	DEL
14	95669610	95669699	G	<DEL>	0.5	89	DEL
14	95669743	95669834	T	<DEL>	0.5	91	DEL
14	95669840	95669939	T	<DEL>	0.5	99	DEL
14	95669946	95670036	G	<DEL>	0.5	90	DEL
14	95670070	95670164	T	<DEL>	0.5	94	DEL
14	103395125	103395224	G	<DEL>	0.5	99	DEL
14	103395258	103395354	G	<DEL>	0.5	96	DEL
14	103395416	103395516	T	<DEL>	0.5	100	DEL
14	103395523	103395543	C	<DEL>	0.5	20	DEL
14	105716236	105716335	C	<DEL>	0.5	99	DEL
16	109603	109696	C	<DEL>	0.5	93	DEL
16	109710	109805	T	<DEL>	0.5	95	DEL
16	109812	109886	T	<DEL>	0.5	74	DEL
16	699653	699744	A	<DEL>	0.5	91	DEL
16	701009	701106	C	<DEL>	0.5	97	DEL
16	701112	701185	T	<DEL>	0.5	73	DEL
16	701187	701221	C	<DEL>	0.5	34	DEL
16	716583	716683	G	<DEL>	0.5	100	DEL
16	716684	716779	C	<DEL>	0.5	95	DEL
16	716850	716947	G	<DEL>	0.5	97	DEL
16	716974	717053	G	<DEL>	0.5	79	DEL
16	1291665	1291764	G	<DEL>	0.5	99	DEL
16	1291817	1291903	C	<DEL>	0.5	86	DEL
16	1291920	1291963	A	<DEL>	0.5	43	DEL
16	23568614	23568656	G	<DEL>	0.5	42	DEL
16	23568881	23568913	T	<DEL>	0.5	32	DEL
16	27494768	27494861	A	<DEL>	0.5	93	DEL
16	27494908	27494914	T	<DEL>	0.5	6	DEL
16	30455908	30456000	C	<DEL>	0.5	92	DEL
16	30456008	30456019	A	<DEL>	0.5	11	DEL
16	30456050	30456150	T	<DEL>	0.5	100	DEL
16	30456166	30456265	T	<DEL>	0.5	99	DEL
16	30456272	30456368	A	<DEL>	0.5	96	DEL
16	31044642	31044737	G	<DEL>	0.5	95	DEL
16	31044747	31044822	A	<DEL>	0.5	75	DEL
16	58552601	58552661	A	<DEL>	0.5	60	DEL
16	67200937	67201025	G	<DEL>	0.5	88	DEL
16	71007883	71007982	T	<DEL>	0.5	99	DEL
16	72991629	72991727	A	<DEL>	0.5	98	DEL
16	72991739	72991839	G	<DEL>	0.5	100	DEL
16	72991844	72991934	G	<DEL>	0.5	90	DEL
16	72991973	72992066	T	<DEL>	0.5	93	DEL
16	72992078	72992173	C	<DEL>	0.5	95	DEL
16	72992174	72992270	C	<DEL>	0.5	96	DEL
16	72992317	72992408	G	<DEL>	0.5	91	DEL
16	72992424	72992471	G	<DEL>	0.5	47	DEL
16	87723308	87723407	T	<DEL>	0.5	99	DEL
16	87723459	87723543	T	<DEL>	0.5	84	DEL
16	88505251	88505347	G	<DEL>	0.5	96	DEL
16	88782054	88782150	A	<DEL>	0.5	96	DEL
16	88782249	88782347	A	<DEL>	0.5	98	DEL
16	88782413	88782512	C	<DEL>	0.5	99	DEL
17	3627724	3627820	T	<DEL>	0.5	96	DEL
17	3627892	3627991	G	<DEL>	0.5	99	DEL
17	3628014	3628058	A	<DEL>	0.5	44	DEL
17	3628145	3628243	C	<DEL>	0.5	98	DEL
17	3628316	3628407	G	<DEL>	0.5	91	DEL
17	3628488	3628584	G	<DEL>	0.5	96	DEL
17	3628653	3628751	T	<DEL>	0.5	98	DEL
17	3628855	3628953	G	<DEL>	0.5	98	DEL
17	3629018	3629117	G	<DEL>	0.5	99	DEL
17	3629132	3629231	T	<DEL>	0.5	99	DEL
17	4871940	4872034	C	<DEL>	0.5	94	DEL
17	7339499	7339589	T	<DEL>	0.5	90	DEL
17	7339622	7339718	C	<DEL>	0.5	96	DEL
17	7339803	7339892	G	<DEL>	0.5	89	DEL
17	7339963	7340049	A	<DEL>	0.5	86	DEL
17	7340127	7340227	G	<DEL>	0.5	100	DEL
17	7701505	7701531	C	<DEL>	0.5	26	DEL
17	7733976	7734073	G	<DEL>	0.5	97	DEL
17	7734090	7734156	G	<DEL>	0.5	66	DEL
17	8133234	8133315	T	<DEL>	0.5	81	DEL
17	8158875	8158933	A	<DEL>	0.5	58	DEL
17	8158943	8158955	C	<DEL>	0.5	12	DEL
17	8158965	8159055	T	<DEL>	0.5	90	DEL
17	8159087	8159166	G	<DEL>	0.5	79	DEL
17	8159170	8159231	C	<DEL>	0.5	61	DEL
17	18058344	18058413	A	<DEL>	0.5	69	DEL
17	18062895	18062959	T	<DEL>	0.5	64	DEL
17	19645862	19645960	T	<DEL>	0.5	98	DEL
17	19645969	19645995	A	<DEL>	0.5	26	DEL
17	19646010	19646092	C	<DEL>	0.5	82	DEL
17	19646143	19646243	A	<DEL>	0.5	100	DEL
17	19646268	19646360	C	<DEL>	0.5	92	DEL
17	27442433	27442443	G	<DEL>	0.5	10	DEL
17	27939870	27939967	G	<DEL>	0.5	97	DEL
17	27939997	27940011	G	<DEL>	0.5	14	DEL
17	29161580	29161680	T	<DEL>	0.5	100	DEL
17	29161775	29161871	C	<DEL>	0.5	96	DEL
17	29161999	29162099	C	<DEL>	0.5	100	DEL
17	29162192	29162292	C	<DEL>	0.5	100	DEL
17	29162345	29162441	A	<DEL>	0.5	96	DEL
17	29162456	29162469	C	<DEL>	0.5	13	DEL
17	29622305	29622391	C	<DEL>	0.5	86	DEL
17	29622396	29622476	T	<DEL>	0.5	80	DEL
17	29622552	29622645	C	<DEL>	0.5	93	DEL
17	29622650	29622747	T	<DEL>	0.5	97	DEL
17	29622941	29623041	T	<DEL>	0.5	100	DEL
17	30348679	30348778	C	<DEL>	0.5	99	DEL
17	30348806	30348875	A	<DEL>	0.5	69	DEL
17	33464052	33464106	C	<DEL>	0.5	54	DEL
17	34182649	34182709	G	<DEL>	0.5	60	DEL
17	40936422	40936520	C	<DEL>	0.5	98	DEL
17	41606494	41606586	A	<DEL>	0.5	92	DEL
17	41606595	41606603	G	<DEL>	0.5	8	DEL
17	42336548	42336630	T	<DEL>	0.5	82	DEL
17	42336631	42336664	G	<DEL>	0.5	33	DEL
17	42398623	42398722	A	<DEL>	0.5	99	DEL
17	42461744	42461844	C	<DEL>	0.5	100	DEL
17	42461873	42461949	C	<DEL>	0.5	76	DEL
17	42461962	42462009	A	<DEL>	0.5	47	DEL
17	43214399	43214474	T	<DEL>	0.5	75	DEL
17	43595885	43595976	A	<DEL>	0.5	91	DEL
17	43596009	43596072	C	<DEL>	0.5	63	DEL
17	43596088	43596100	T	<DEL>	0.5	12	DEL
17	48263349	48263383	G	<DEL>	0.5	34	DEL
17	48433017	48433113	T	<DEL>	0.5	96	DEL
17	73235018	73235117	C	<DEL>	0.5	99	DEL
17	73235122	73235151	C	<DEL>	0.5	29	DEL
17	73235179	73235227	C	<DEL>	0.5	48	DEL
17	79428489	79428588	T	<DEL>	0.5	99	DEL
17	79428671	79428771	T	<DEL>	0.5	100	DEL
17	79428785	79428846	G	<DEL>	0.5	61	DEL
17	79682091	79682191	C	<DEL>	0.5	100	DEL
17	79986228	79986327	C	<DEL>	0.5	99	DEL
17	79986333	79986360	G	<DEL>	0.5	27	DEL
17	79986366	79986411	C	<DEL>	0.5	45	DEL
17	79986417	79986431	T	<DEL>	0.5	14	DEL
18	21119320	21119418	T	<DEL>	0.5	98	DEL
19	2211069	2211169	G	<DEL>	0.5	100	DEL
19	2211178	2211187	G	<DEL>	0.5	9	DEL
19	2211193	2211282	G	<DEL>	0.5	89	DEL
19	6678154	6678242	A	<DEL>	0.5	88	DEL
19	6678270	6678369	C	<DEL>	0.5	99	DEL
19	6678378	6678445	C	<DEL>	0.5	67	DEL
19	8651314	8651320	A	<DEL>	0.5	6	DEL
19	14141598	14141692	G	<DEL>	0.5	94	DEL
19	14141698	14141749	G	<DEL>	0.5	51	DEL
19	17837471	17837564	G	<DEL>	0.5	93	DEL
19	17837620	17837715	T	<DEL>	0.5	95	DEL
19	17837750	17837849	C	<DEL>	0.5	99	DEL
19	17837874	17837966	A	<DEL>	0.5	92	DEL
19	17837972	17838017	C	<DEL>	0.5	45	DEL
19	18234811	18234887	G	<DEL>	0.5	76	DEL
19	18234925	18234989	G	<DEL>	0.5	64	DEL
19	19745413	19745511	G	<DEL>	0.5	98	DEL
19	19745561	19745656	G	<DEL>	0.5	95	DEL
19	19745737	19745832	C	<DEL>	0.5	95	DEL
19	19745863	19745957	C	<DEL>	0.5	94	DEL
19	19745970	19746035	C	<DEL>	0.5	65	DEL
19	19746038	19746056	C	<DEL>	0.5	18	DEL
19	34857732	34857755	T	<DEL>	0.5	23	DEL
19	34857780	34857875	T	<DEL>	0.5	95	DEL
19	34857878	34857975	G	<DEL>	0.5	97	DEL
19	34857988	34858052	C	<DEL>	0.5	64	DEL
19	35617031	35617126	G	<DEL>	0.5	95	DEL
19	35617272	35617372	T	<DEL>	0.5	100	DEL
19	35617712	35617811	C	<DEL>	0.5	99	DEL
19	36108750	36108840	C	<DEL>	0.5	90	DEL
19	39025775	39025852	C	<DEL>	0.5	77	DEL
19	39077123	39077222	A	<DEL>	0.5	99	DEL
19	39077244	39077286	G	<DEL>	0.5	42	DEL
19	39665569	39665647	A	<DEL>	0.5	78	DEL
19	39665679	39665691	C	<DEL>	0.5	12	DEL
19	40148618	40148702	A	<DEL>	0.5	84	DEL
19	42793892	42793988	G	<DEL>	0.5	96	DEL
19	42793996	42794072	T	<DEL>	0.5	76	DEL
19	48972772	48972869	A	<DEL>	0.5	97	DEL
19	48972871	48972907	G	<DEL>	0.5	36	DEL
19	49813623	49813721	T	<DEL>	0.5	98	DEL
19	49813728	49813825	A	<DEL>	0.5	97	DEL
19	50100394	50100493	C	<DEL>	0.5	99	DEL
19	50100531	50100623	C	<DEL>	0.5	92	DEL
19	50939902	50939998	A	<DEL>	0.5	96	DEL
19	50940010	50940065	C	<DEL>	0.5	55	DEL
19	54823539	54823626	T	<DEL>	0.5	87	DEL
19	58232574	58232650	A	<DEL>	0.5	76	DEL
19	58232661	58232698	T	<DEL>	0.5	37	DEL
20	3146637	3146733	C	<DEL>	0.5	96	DEL
20	3146809	3146906	T	<DEL>	0.5	97	DEL
20	3146923	3147023	C	<DEL>	0.5	100	DEL
20	3147025	3147050	G	<DEL>	0.5	25	DEL
20	3147055	3147074	T	<DEL>	0.5	19	DEL
20	3677780	3677880	T	<DEL>	0.5	100	DEL
20	3677903	3677995	C	<DEL>	0.5	92	DEL
20	17601960	17602057	A	<DEL>	0.5	97	DEL
20	34090784	34090877	A	<DEL>	0.5	93	DEL
20	34090881	34090902	C	<DEL>	0.5	21	DEL
20	39986930	39987029	T	<DEL>	0.5	99	DEL
20	40049819	40049913	T	<DEL>	0.5	94	DEL
20	40049917	40049949	C	<DEL>	0.5	32	DEL
20	40049961	40050059	C	<DEL>	0.5	98	DEL
20	40050289	40050388	T	<DEL>	0.5	99	DEL
20	50408220	50408319	C	<DEL>	0.5	99	DEL
20	50770662	50770728	C	<DEL>	0.5	66	DEL
20	50770745	50770812	T	<DEL>	0.5	67	DEL
20	50770880	50770888	A	<DEL>	0.5	8	DEL
21	16337403	16337503	A	<DEL>	0.5	100	DEL
21	16337627	16337718	T	<DEL>	0.5	91	DEL
21	16337773	16337872	C	<DEL>	0.5	99	DEL
21	16337941	16338041	T	<DEL>	0.5	100	DEL
21	16338042	16338054	T	<DEL>	0.5	12	DEL
21	16338127	16338223	G	<DEL>	0.5	96	DEL
21	16338403	16338501	T	<DEL>	0.5	98	DEL
21	16338510	16338523	T	<DEL>	0.5	13	DEL
21	16338615	16338701	A	<DEL>	0.5	86	DEL
21	16338714	16338812	C	<DEL>	0.5	98	DEL
21	16338831	16338930	T	<DEL>	0.5	99	DEL
21	16338954	16339052	C	<DEL>	0.5	98	DEL
21	16339057	16339075	G	<DEL>	0.5	18	DEL
21	16339101	16339184	C	<DEL>	0.5	83	DEL
21	16339225	16339315	C	<DEL>	0.5	90	DEL
21	16339421	16339521	A	<DEL>	0.5	100	DEL
21	16339544	16339635	G	<DEL>	0.5	91	DEL
21	16339641	16339648	A	<DEL>	0.5	7	DEL
21	16339683	16339781	C	<DEL>	0.5	98	DEL
21	16339846	16339946	C	<DEL>	0.5	100	DEL
21	16339971	16340070	T	<DEL>	0.5	99	DEL
21	16340091	16340099	G	<DEL>	0.5	8	DEL
21	28212778	28212877	C	<DEL>	0.5	99	DEL
21	28212900	28212906	C	<DEL>	0.5	6	DEL
21	44486422	44486503	C	<DEL>	0.5	81	DEL
21	44486517	44486530	A	<DEL>	0.5	13	DEL
21	46902588	46902620	C	<DEL>	0.5	32	DEL
22	22024046	22024139	C	<DEL>	0.5	93	DEL
22	28378672	28378772	G	<DEL>	0.5	100	DEL
22	28378887	28378987	C	<DEL>	0.5	100	DEL
22	28379028	28379116	T	<DEL>	0.5	88	DEL
22	28379205	28379305	T	<DEL>	0.5	100	DEL
22	33608176	33608196	A	<DEL>	1	20	DEL
22	33616637	33616668	T	<DEL>	1	31	DEL
22	33758038	33758073	C	<DEL>	1	35	DEL
22	33758047	33758095	G	<DEL>	1	48	DEL
22	33758056	33758062	C	<DEL>	1	6	DEL
22	33758069	33758092	C	<DEL>	1	23	DEL
22	33758078	33758146	T	<DEL>	1	68	DEL
22	33758081	33758168	G	<DEL>	1	87	DEL
22	33758097	33758188	T	<DEL>	1	91	DEL
22	33758103	33758194	G	<DEL>	1	91	DEL
22	33758108	33758189	A	<DEL>	1	81	DEL
22	33758116	33758128	T	<DEL>	1	12	DEL
22	33758117	33758124	C	<DEL>	1	7	DEL
22	33758148	33758220	A	<DEL>	0.5	72	DEL
22	33758162	33758203	G	<DEL>	0.5	41	DEL
22	33758167	33758224	C	<DEL>	1	57	DEL
22	33758175	33758235	T	<DEL>	1	60	DEL
22	33758175	33758258	T	<DEL>	1	83	DEL
22	33758189	33758230	T	<DEL>	1	41	DEL
22	33758190	33758219	A	<DEL>	1	29	DEL
22	33758190	33758284	A	<DEL>	1	94	DEL
22	33758219	33758283	C	<DEL>	1	64	DEL
22	33758224	33758318	A	<DEL>	1	94	DEL
22	33758225	33758271	C	<DEL>	1	46	DEL
22	33758236	33758258	T	<DEL>	1	22	DEL
22	36633443	36633471	C	<DEL>	0.5	28	DEL
22	41634544	41634592	A	<DEL>	0.5	48	DEL
22	50955966	50956056	G	<DEL>	0.5	90	DEL
22	50956057	50956151	C	<DEL>	0.5	94	DEL
22	50956159	50956195	T	<DEL>	0.5	36	DEL

## Sheet: Figure 2B_reported
Chr_x	Start	End	Length	Gene.refGene	AF	AF_popmax	Type
1	1577084	1577093	8	CDK11B	0.3631	0.4447	Reported
1	1640294	1640303	8	CDK11A	0.0025	0.0035	Reported
1	6509021	6509033	9	ESPN	0.0056	0.007	Reported
1	10689926	10689950	7	PEX14	9.582e-05	0.0003	Reported
1	15772182	15772206	7	CTRC	9.561e-05	0.0002	Reported
1	17033803	17033812	7	ESPNP	0.0004	0.0012	Reported
1	19600478	19600501	8	AKR7L	0.0273	0.0388	Reported
1	152748913	152748928	9	LCE1F	0.0059	0.021	Reported
1	186277165	186277237	7	PRG4	0.0001	6.878e-05	Reported
1	233749981	233749987	5	KCNK1	0.0008	0.0029	Reported
1	240370851	240370884	5	FMN2	9.249e-05	9.213e-05	Reported
1	248616704	248616711	5	OR2T2	0.2688	0.3464	Reported
1	248801944	248801951	5	OR2T35	0.7241	0.8041	Reported
2	71211946	71211952	5	ANKRD53	0.0138	0.049	Reported
2	73496579	73496600	9	FBXO41	3.549e-05	0.0006	Reported
2	75720568	75720577	6	EVA1A	0.0474	0.0723	Reported
2	95815609	95815615	5	ZNF514	3.184e-05	.	Reported
2	99172077	99172092	6	INPP4A	0.0016	0.0018	Reported
2	201354937	201354945	5	KCTD18	0.0055	0.0106	Reported
2	232326384	232326393	5	NCL	3.186e-05	0.0001	Reported
2	232326520	232326562	7	NCL	0.0002	0.0001	Reported
2	233351208	233351254	7	ECEL1	6.515e-05	0.0001	Reported
2	241500274	241500298	5	ANKMY1;DUSP28	0.0128	0.0162	Reported
3	107940925	107940948	7	IFT57	0.002	0.038	Reported
3	123459100	123459104	4	MYLK	0.9326	1	Reported
3	124482494	124482503	8	ITGB5	0.0835	0.1157	Reported
3	195506306	195506354	8	MUC4	0.0003	0.0006	Reported
3	195509346	195509394	6	MUC4	0.0989	0.1662	Reported
4	40434714	40434725	11	RBM47	0.0021	0.0032	Reported
4	52860788	52860803	5	LRRC66	0.0011	0.0024	Reported
4	88537072	88537126	5	DSPP	0.3295	0.5514	Reported
4	108608101	108608109	5	PAPSS1	0.7805	0.9206	Reported
4	185615691	185615700	8	PRIMPOL	0.0532	0.1879	Reported
5	140346445	140346451	5	PCDHAC2	0.0246	0.0864	Reported
5	140481963	140481976	6	PCDHB3	0.0086	0.013	Reported
5	177151177	177151198	9	FAM153A	0.0007	0.0014	Reported
5	179267910	179267923	7	MRNIP	0.0002	0.0003	Reported
6	29855574	29855586	5	HLA-H	0.1575	0.3103	Reported
6	126295958	126295996	5	HINT3	0.0018	0.0024	Reported
6	139694496	139694502	5	CITED2	0.0012	0.0021	Reported
7	23293873	23293887	9	GPNMB	0.0003	0.0006	Reported
7	27194534	27194543	5	HOXA7	3.184e-05	6.48e-05	Reported
7	102137056	102137063	6	RASA4B	0.0791	0.1487	Reported
7	102236221	102236228	6	RASA4;RASA4B	0.0019	0.0014	Reported
7	110603126	110603133	5	IMMP2L	0.0103	0.0147	Reported
7	123302966	123302975	8	LMOD2	0.0004	0.0008	Reported
7	150069395	150069407	7	REPIN1	0.1214	0.2822	Reported
7	154760677	154760692	6	PAXIP1	3.188e-05	6.484e-05	Reported
8	21931171	21931182	9	DMTN	0.7512	0.9733	Reported
10	5789966	5789975	5	TASOR2	0.1312	0.4131	Reported
10	55582184	55582192	8	PCDH15	0.0014	0.0024	Reported
10	112838557	112838575	6	ADRA2A	0.0048	0.0057	Reported
11	694955	694997	5	DEAF1	0.0003	0.0006	Reported
11	5364541	5364558	5	OR51B5	0.0717	0.1264	Reported
11	46724716	46724728	5	ZNF408	0.1499	0.5664	Reported
12	10862597	10862609	5	YBX3	0.0003	0.0005	Reported
12	53166542	53166548	4	KRT76	0.0011	0.0017	Reported
12	58112057	58112069	8	OS9	0.0005	0.0006	Reported
13	25832831	25832837	5	MTMR6	0.0589	0.0967	Reported
13	41642762	41642771	5	WBP4	6.381e-05	0.0001	Reported
14	39717052	39717058	5	MIA2	9.557e-05	0.0002	Reported
14	103059299	103059308	5	RCOR1	0.0001	0.0007	Reported
15	58852850	58852869	5	LIPC	0.9404	0.9894	Reported
16	57828998	57829007	5	KIFC3	0.0111	0.0397	Reported
16	66600671	66600693	6	CMTM1	3.21e-05	6.529e-05	Reported
16	85689988	85690006	5	GSE1	0.0014	0.0051	Reported
16	88496497	88496518	5	ZNF469	0.0128	0.0452	Reported
17	47921418	47921429	5	TAC4	0.0074	0.0684	Reported
17	78063951	78064015	5	CCDC40	0.0122	0.027	Reported
17	78280925	78280934	5	RNF213	0.0013	0.001	Reported
17	79004895	79004904	8	BAIAP2-DT	0.0002	0.0003	Reported
18	11689669	11689675	5	GNAL	0.0168	0.0581	Reported
18	43316465	43316480	6	SLC14A1	3.19e-05	.	Reported
18	56247056	56247062	5	ALPK2	0.001	0.0033	Reported
20	4880133	4880148	15	SLC23A2	0.8155	0.835	Reported
20	43940530	43940542	6	RBPJL	0.0133	0.044	Reported
21	46925131	46925140	5	COL18A1	0.0003	0.0005	Reported
22	19170999	19171009	7	CLTCL1	0.001	0.0318	Reported
22	44681418	44681439	8	SHISAL1	0.0199	0.0265	Reported
22	51021264	51021284	6	CHKB-CPT1B	0.0543	0.2474	Reported
X	101970171	101970183	7	ARMCX5-GPRASP2;GPRASP2	0.0078	0.0283	Reported
X	153171698	153171710	5	AVPR2	0.0013	0.0032	Reported

## Sheet: Figure 2B_novel
Chr_x	Start	End	Length	Gene.refGene	Patient_filtered	Pop_freq
1	905889	905928	7	PLEKHN1	1	0.278552
1	10699140	10699173	8	CASZ1	6	1.67131
1	20972118	20972127	7	PINK1	1	0.278552
1	41474384	41474463	6	CTPS1	1	0.278552
1	52499071	52499098	5	KTI12	25	6.96379
1	85624642	85624653	5	SYDE2	1	0.278552
1	85624643	85624654	6	SYDE2	1	0.278552
1	186276067	186276118	7	PRG4	2	0.557103
1	186276934	186277030	7	PRG4	2	0.557103
2	32366958	32367034	9	SPAST	1	0.278552
2	118575267	118575276	7	DDX18	1	0.278552
2	242035485	242035518	5	MTERF4	1	0.278552
3	12228966	12228978	5	SYN2	32	8.91365
3	14105977	14106016	5	TPRXL	185	51.532
3	14106097	14106118	5	TPRXL	1	0.278552
3	14106163	14106205	5	TPRXL	1	0.278552
3	40503529	40503547	5	RPL14	1	0.278552
3	47043588	47043597	5	NBEAL2	2	0.557103
3	49755644	49755653	5	AMIGO3	2	0.557103
3	52438508	52438520	9	BAP1	1	0.278552
3	65425596	65425617	5	MAGI1	3	0.835655
3	73114264	73114276	5	PPP4R2	2	0.557103
3	97983488	97983497	8	OR5H6	185	51.532
3	140285002	140285008	5	CLSTN2	1	0.278552
3	154018831	154018840	5	DHX36	1	0.278552
3	184039778	184039787	6	EIF4G1	18	5.01393
3	195507886	195507934	6	MUC4	1	0.278552
3	195508173	195508221	8	MUC4	2	0.557103
3	195509712	195509760	5	MUC4	155	43.1755
4	3590833	3590839	5	LINC00955	4	1.11421
4	15005747	15005753	5	CPEB2	1	0.278552
4	40434719	40434731	5	RBM47	4	1.11421
4	48490834	48490840	5	SLC10A4	1	0.278552
4	69202917	69202935	5	YTHDC1	1	0.278552
4	72425929	72425935	5	SLC4A4	1	0.278552
4	74319585	74319591	5	AFP	1	0.278552
4	79792088	79792124	5	BMP2K	1	0.278552
4	83348364	83348385	5	HNRNPDL	1	0.278552
4	88535846	88535852	5	DSPP	1	0.278552
4	88536646	88536655	5	DSPP	3	0.835655
4	88536856	88536910	5	DSPP	221	61.5599
4	88537072	88537144	5	DSPP	28	7.79944
4	88537327	88537363	5	DSPP	137	38.1616
4	88537390	88537399	5	DSPP	1	0.278552
4	88537441	88537468	5	DSPP	18	5.01393
4	89618767	89618788	7	NAP1L5	3	0.835655
4	122078303	122078321	5	TNIP3	23	6.40669
5	271863	271875	5	PDCD6	24	6.68524
5	271865	271877	5	PDCD6	11	3.06407
5	1038459	1038468	5	NKD2	1	0.278552
5	23527314	23527398	5	PRDM9	35	9.7493
5	33937434	33937452	5	RXFP3	1	0.278552
5	41064592	41064600	6	MROH2B	3	0.835655
5	45695980	45695986	5	HCN1	1	0.278552
5	45695983	45695989	5	HCN1	1	0.278552
5	71494840	71494846	5	MAP1B	1	0.278552
5	79950702	79950720	5	MSH3	109	30.3621
5	79950735	79950744	5	MSH3	2	0.557103
5	112824033	112824039	5	MCC	3	0.835655
5	127419943	127419961	5	SLC12A2	2	0.557103
5	137801646	137801694	5	EGR1	1	0.278552
5	139422548	139422578	5	NRG2	1	0.278552
5	139422551	139422578	5	NRG2	1	0.278552
5	139422553	139422577	5	NRG2	1	0.278552
5	140503762	140503775	5	PCDHB4	1	0.278552
5	140769002	140769026	5	PCDHGB4	1	0.278552
5	145838583	145838667	5	TCERG1	1	0.278552
5	145838668	145838686	5	TCERG1	1	0.278552
5	149751750	149751768	5	TCOF1	4	1.11421
5	156479565	156479580	5	HAVCR1	181	50.4178
6	1390288	1390300	5	FOXF2	2	0.557103
6	1611804	1611895	5	FOXC1	1	0.278552
6	1611807	1611816	5	FOXC1	1	0.278552
6	1611816	1611895	5	FOXC1	34	9.47075
6	1612030	1612036	5	FOXC1	1	0.278552
6	24667568	24667579	7	ACOT13	1	0.278552
6	27776124	27776153	5	HIST1H2AI	1	0.278552
6	28227833	28227842	5	NKAPL	1	0.278552
6	28327610	28327637	5	ZKSCAN3	1	0.278552
6	30996755	30996785	5	MUC22	335	93.3148
6	31595773	31595785	10	PRRC2A	86	23.9554
6	31922445	31922457	7	NELFE	9	2.50696
6	32191666	32191678	9	NOTCH4	43	11.9777
6	43970517	43970526	5	C6orf223	1	0.278552
6	90372559	90372571	5	MDN1	1	0.278552
6	105726224	105726233	5	PREP	1	0.278552
6	108882651	108882657	5	FOXO3	6	1.67131
6	123837332	123837338	5	TRDN	3	0.835655
6	139694490	139694496	5	CITED2	2	0.557103
6	157099189	157099198	6	ARID1B	1	0.278552
6	157099411	157099420	5	ARID1B	1	0.278552
6	170627725	170627761	5	FAM120B	97	27.0195
7	65112375	65112398	8	LOC441242	32	8.91365
7	65112375	65112473	8	LOC441242	36	10.0279
8	7416469	7416491	5	FAM90A7P	2	0.557103
8	22262231	22262237	5	SLC39A14	5	1.39276
8	22462264	22462278	5	LOC107986876	1	0.278552
8	25898440	25898461	5	EBF2	1	0.278552
8	37555943	37555952	8	ZNF703	1	0.278552
8	65494027	65494045	5	BHLHE22	1	0.278552
8	65494031	65494040	5	BHLHE22	2	0.557103
8	77765278	77765312	7	ZFHX4	3	0.835655
8	101076171	101076186	5	RGS22	1	0.278552
8	103573004	103573040	5	ODF1	147	40.9471
8	117950735	117950741	5	AARD	3	0.835655
8	139737648	139737666	5	COL22A1	1	0.278552
8	144808862	144808895	8	FAM83H	1	0.278552
8	144997069	144997075	5	PLEC	1	0.278552
9	2622157	2622166	5	VLDLR-AS1	37	10.3064
9	35561922	35561930	5	FAM166B	230	64.0669
9	130891401	130891415	6	PTGES2-AS1	241	67.1309
9	130941368	130941410	5	CIZ1	77	21.4485
9	135946570	135946603	5	CEL	2	0.557103
9	135946725	135946823	6	CEL	8	2.22841
9	135946890	135946955	6	CEL	27	7.52089
9	135946891	135946956	5	CEL	27	7.52089
9	136905316	136905325	5	BRD3	1	0.278552
9	140127040	140127061	5	SLC34A3	2	0.557103
10	13699147	13699156	5	FRMD4A	9	2.50696
10	27702905	27702935	5	PTCHD3	3	0.835655
10	46342671	46342692	5	AGAP4	88	24.5125
10	47213390	47213411	5	AGAP9	3	0.835655
10	48215935	48215956	7	AGAP9	7	1.94986
10	51246285	51246306	5	PARGP1-AGAP4	75	20.8914
10	51486077	51486098	5	AGAP7P	100	27.8552
10	55581996	55582020	5	PCDH15	1	0.278552
10	55582186	55582195	5	PCDH15	2	0.557103
10	55582199	55582205	5	PCDH15	1	0.278552
10	55582213	55582222	5	PCDH15	2	0.557103
10	55582230	55582236	5	PCDH15	1	0.278552
10	76781863	76781875	5	KAT6B	3	0.835655
10	101295202	101295223	5	NKX2-3	1	0.278552
10	105803277	105803304	6	COL17A1	1	0.278552
10	105816870	105816897	5	COL17A1	2	0.557103
10	119302944	119302950	5	EMX2	2	0.557103
10	120795672	120795684	8	EIF3A	1	0.278552
10	135278251	135278258	5	SCART1	48	13.3705
11	214329	214341	7	RIC8A	1	0.278552
11	502136	502151	9	RNH1	78	21.727
11	608505	608517	9	PHRF1	31	8.6351
11	1092648	1092672	5	MUC2	322	89.6936
11	1093233	1093308	6	MUC2	2	0.557103
11	1093236	1093242	5	MUC2	10	2.78552
11	1212959	1213031	6	MUC5AC	335	93.3148
11	1269474	1269552	5	MUC5B	15	4.17827
11	44331290	44331302	5	ALX4	4	1.11421
11	47788664	47788670	5	FNBP4	157	43.7326
11	67218983	67219007	5	GPR152	1	0.278552
11	71718302	71718326	5	NUMA1	1	0.278552
11	71951168	71951177	6	PHOX2A	1	0.278552
11	73371877	73371889	5	PLEKHB1	1	0.278552
11	95516264	95516276	5	FAM76B	1	0.278552
11	118774010	118774022	5	BCL9L	2	0.557103
12	3750984	3750993	5	CRACR2A	1	0.278552
12	9085331	9085337	5	PHC1	1	0.278552
12	12630675	12630684	8	DUSP16	9	2.50696
12	26275577	26275589	5	BHLHE41	2	0.557103
12	42538259	42538298	5	GXYLT1	11	3.06407
12	49445167	49445194	5	KMT2D	1	0.278552
12	53069229	53069250	5	KRT1	230	64.0669
12	53085123	53085147	5	KRT77	1	0.278552
12	53189503	53189515	5	KRT3	1	0.278552
12	55250595	55250619	5	MUCL1	1	0.278552
12	58016895	58016905	5	SLC26A10	1	0.278552
12	58131307	58131319	5	AGAP2	1	0.278552
12	103352182	103352203	5	ASCL1	1	0.278552
12	103352184	103352196	6	ASCL1	2	0.557103
12	119594536	119594548	5	SRRM4	1	0.278552
12	125465275	125465284	5	DHX37	2	0.557103
13	28009865	28009878	7	MTIF3	1	0.278552
13	33344463	33344469	5	PDS5B	1	0.278552
13	41642770	41642779	5	WBP4	1	0.278552
13	41943364	41943370	5	NAA16	1	0.278552
13	45148707	45148713	5	TSC22D1	1	0.278552
13	45148712	45148718	5	TSC22D1	1	0.278552
13	46170720	46170738	5	ERICH6B	218	60.7242
13	48878087	48878096	5	RB1	1	0.278552
13	72440434	72440479	5	DACH1	2	0.557103
13	110436307	110436316	5	IRS2	1	0.278552
13	112722664	112722670	5	SOX1	3	0.835655
13	114453733	114453747	5	LINC00552	1	0.278552
13	114503886	114503927	8	TMEM255B	218	60.7242
13	114503886	114503968	7	TMEM255B	85	23.6769
14	21560764	21560770	5	ZNF219	122	33.9833
14	23744814	23744820	5	HOMEZ	4	1.11421
14	44974131	44974203	5	FSCB	3	0.835655
14	44974328	44974364	5	FSCB	173	48.1894
14	67671624	67671633	5	FAM71D	1	0.278552
14	105173872	105173884	5	INF2	87	24.234
15	20739939	20739945	5	GOLGA6L6	59	16.4345
15	20740618	20740705	5	GOLGA6L6	3	0.835655
15	22742654	22742699	5	GOLGA6L1;GOLGA6L22	1	0.278552
15	22742738	22742780	5	GOLGA6L1;GOLGA6L22	1	0.278552
15	23086376	23086385	5	NIPA1	1	0.278552
15	23261928	23261949	7	GOLGA8IP	1	0.278552
15	25230221	25230233	6	PWAR5	1	0.278552
15	28806462	28806504	10	LOC100132202	2	0.557103
15	34159951	34159975	6	AVEN	1	0.278552
15	34331120	34331132	6	AVEN	1	0.278552
15	43910870	43910894	5	STRC	1	0.278552
15	82808385	82808451	5	GOLGA6L17P	1	0.278552
15	82808469	82808556	5	GOLGA6L17P	1	0.278552
15	82934324	82934342	5	GOLGA6L10	10	2.78552
15	83013838	83013883	5	GOLGA6L10	1	0.278552
15	83518620	83518638	6	HOMER2	1	0.278552
15	84908821	84908887	5	GOLGA6L4	1	0.278552
15	84909437	84909473	5	GOLGA6L4	2	0.557103
15	84909455	84909473	5	GOLGA6L4	2	0.557103
15	85787831	85787855	5	GOLGA6L3	1	0.278552
15	100252720	100252738	5	MEF2A	1	0.278552
15	100252723	100252738	5	MEF2A	3	0.835655
16	1825366	1825381	5	EME2	1	0.278552
16	2048398	2048407	6	ZNF598	1	0.278552
16	2848509	2848521	5	PRSS41	34	9.47075
16	3778418	3778442	5	CREBBP	12	3.34262
16	15457689	15457746	7	NPIPA5	1	0.278552
16	21415347	21415401	5	NPIPB3	1	0.278552
16	22546512	22546569	9	NPIPB5	1	0.278552
16	29821432	29821447	5	MAZ	8	2.22841
16	30680522	30680558	5	FBRS	1	0.278552
16	31196411	31196417	5	FUS	1	0.278552
16	51175667	51175676	6	SALL1	5	1.39276
16	66600667	66600689	9	CMTM1	1	0.278552
16	66613632	66613674	7	CMTM2	197	54.8747
16	67918818	67918836	5	NRN1L	1	0.278552
16	68002509	68002521	6	SLC12A4	6	1.67131
16	71956517	71956529	5	IST1	1	0.278552
16	72821603	72821612	5	ZFHX3	5	1.39276
16	72821624	72821630	5	ZFHX3	1	0.278552
16	72821646	72821652	5	ZFHX3	1	0.278552
16	72822020	72822044	5	ZFHX3	1	0.278552
16	72822575	72822581	5	ZFHX3	3	0.835655
16	72830438	72830447	7	ZFHX3	1	0.278552
16	72831017	72831023	5	ZFHX3	1	0.278552
16	72831370	72831382	5	ZFHX3	1	0.278552
16	72991703	72991727	5	ZFHX3	1	0.278552
16	72991705	72991726	5	ZFHX3	1	0.278552
16	74425582	74425630	5	NPIPB15	6	1.67131
16	74425630	74425645	5	NPIPB15	63	17.5487
16	81298207	81298256	6	BCO1	2	0.557103
16	84270575	84270584	5	KCNG4	1	0.278552
16	85689988	85690078	5	GSE1	4	1.11421
16	88677771	88677789	5	ZC3H18	1	0.278552
17	4402565	4402574	5	SPNS2	1	0.278552
17	4575544	4575550	5	PELP1	1	0.278552
17	6328875	6328887	5	AIPL1	1	0.278552
17	7366372	7366387	5	ZBTB4	269	74.9304
17	7416506	7416527	5	POLR2A	1	0.278552
17	7416593	7416614	5	POLR2A	274	76.3231
17	7751869	7751878	5	KDM6B	1	0.278552
17	7752535	7752547	9	KDM6B	1	0.278552
17	17039573	17039591	5	MPRIP	1	0.278552
17	17380421	17380439	8	MED9	1	0.278552
17	17943072	17943081	5	GID4	1	0.278552
17	34171648	34171675	5	TAF15	1	0.278552
17	34171743	34171764	5	TAF15	1	0.278552
17	34328651	34328658	5	CCL15-CCL14	3	0.835655
17	38975239	38975317	5	KRT10	34	9.47075
17	39253908	39253938	5	KRTAP4-8	9	2.50696
17	39262121	39262151	6	KRTAP4-9;LOC100996750	22	6.12813
17	39305733	39305778	5	KRTAP4-5	3	0.835655
17	39324062	39324152	5	KRTAP4-3	12	3.34262
17	39383325	39383337	5	KRTAP9-2	38	10.585
17	39394677	39394689	5	KRTAP9-8	2	0.557103
17	39406185	39406215	5	KRTAP9-4	1	0.278552
17	39742857	39742863	5	KRT14	1	0.278552
17	41223111	41223126	8	BRCA1	1	0.278552
17	43319444	43319450	5	FMNL1	2	0.557103
17	45914131	45914143	7	LRRC46	1	0.278552
17	47394608	47394620	5	ZNF652	1	0.278552
17	55183807	55183849	6	AKAP1	334	93.0362
17	61497483	61497492	7	TANC2	1	0.278552
17	63532555	63532567	5	AXIN2	3	0.835655
17	63532555	63532567	7	AXIN2	3	0.835655
17	74068537	74068543	5	SRP68	1	0.278552
17	78280931	78280940	5	RNF213	1	0.278552
17	80274153	80274180	6	CD7	8	2.22841
18	5891376	5891391	5	TMEM200C	2	0.557103
18	5891376	5891400	5	TMEM200C	1	0.278552
18	6956516	6956528	5	LOC101927188	135	37.6045
18	10705691	10705700	5	PIEZO2	1	0.278552
18	48723148	48723157	5	MEX3C	149	41.5042
19	58385711	58385794	5	ZNF814	1	0.278552
20	278397	278406	5	ZCCHC3	1	0.278552
20	4680106	4680130	5	PRNP	10	2.78552
20	13756712	13756733	5	ESF1	1	0.278552
20	17639391	17639421	5	RRBP1	1	0.278552
20	17639962	17639992	5	RRBP1	6	1.67131
20	32251510	32251525	5	C20orf144	3	0.835655
20	34242580	34242589	6	RBM12	1	0.278552
20	40049650	40049662	5	CHD6	1	0.278552
20	44463034	44463049	5	SNX21	1	0.278552
20	46279821	46279830	5	NCOA3	63	17.5487
20	61291790	61291805	10	SLCO4A1	1	0.278552
20	61444867	61444927	5	OGFR	2	0.557103
20	61513429	61513441	5	DIDO1	1	0.278552
21	31964935	31965013	5	KRTAP6-3	1	0.278552
21	31965003	31965015	5	KRTAP6-3	1	0.278552
21	32127580	32127592	5	KRTAP21-1	1	0.278552
21	34861338	34861344	5	DNAJC28	5	1.39276
21	34927493	34927514	7	SON	2	0.557103
21	42811651	42811666	5	MX1	1	0.278552
21	45970765	45970780	6	KRTAP10-2	102	28.4123
21	45978257	45978272	5	KRTAP10-3	1	0.278552
21	46011911	46011941	5	KRTAP10-6	3	0.835655
21	46020817	46020847	8	KRTAP10-7	2	0.557103
21	46924419	46924437	6	COL18A1	9	2.50696
21	46924428	46924437	6	COL18A1	167	46.5181
22	17590549	17590558	5	IL17RA	1	0.278552
22	18314668	18314698	5	MICAL3	73	20.3343
22	20918908	20918935	5	MED15	1	0.278552
22	20918927	20918933	5	MED15	1	0.278552
22	29885672	29885696	5	NEFH	302	84.1226
22	29885714	29885780	5	NEFH	199	55.4318
22	42422808	42422829	5	WBP2NL	1	0.278552
22	42422845	42422929	5	WBP2NL	1	0.278552
22	43525237	43525267	5	BIK	1	0.278552
22	46658885	46658891	5	PKDREJ	5	1.39276
X	3772824	3772856	5	FAM239A;FAM239B	1	0.278552
X	34148750	34148789	5	FAM47A	1	0.278552
X	38145465	38145537	5	RPGR	4	1.11421
X	73042821	73042834	7	TSIX;XIST	1	0.278552
X	100911875	100911893	6	ARMCX2	1	0.278552
X	112022625	112022652	5	AMOT	10	2.78552
X	140084918	140084927	5	SPANXB1	1	0.278552
X	150840689	150840710	5	PASD1	6	1.67131
X	153046573	153046582	8	SRPK3	1	0.278552
X	155239800	155239818	5	IL9R	1	0.278552
X	155239823	155239829	5	IL9R	104	28.9694

## Sheet: Figure 2D,E
Chr	Start	End	Length	Gene.refGene	type	Validation_cohort_freq	AF_popmax	ExonicFunc.refGene
3	107940925	107940948	7	IFT57	reported	0.00892857	0.038	0
3	123459100	123459104	4	MYLK	reported	0.876488	1	0
4	40434714	40434725	11	RBM47	reported	0.00744048	0.0032	nonframeshift deletion
4	108608101	108608109	5	PAPSS1	reported	0.982143	0.9206	0
8	21931171	21931182	9	DMTN	reported	0.258929	0.9733	0
10	55582184	55582192	8	PCDH15	reported	0.0014881	0.0024	nonframeshift deletion
12	53166542	53166548	4	KRT76	reported	0.00595238	0.0017	0
15	58852850	58852869	5	LIPC	reported	0.375	0.9894	0
20	4880133	4880148	15	SLC23A2	reported	0.714286	0.835	0
3	12228966	12228978	5	SYN2	novel	0.0550595	0	unknown
3	184039778	184039787	6	EIF4G1	novel	0.016369	0	nonframeshift deletion
3	195509712	195509760	5	MUC4	novel	0.808036	0	nonframeshift deletion
4	122078303	122078321	5	TNIP3	novel	0.0372024	0	nonframeshift deletion
6	30994246	30994273	5	MUC22	novel	0.016369	0	nonframeshift deletion
6	31922381	31922423	5	NELFE	novel	0.244048	0	nonframeshift deletion
6	42073700	42073730	5	C6orf132	novel	0.193452	0	nonframeshift deletion
6	170627725	170627761	5	FAM120B	novel	0.0119048	0	nonframeshift deletion
8	25898440	25898461	5	EBF2	novel	0.0238095	0	frameshift deletion
9	130941368	130941410	5	CIZ1	novel	0.0297619	0	nonframeshift deletion
11	502136	502151	9	RNH1	novel	0.0922619	0	nonframeshift deletion
11	71293534	71293579	5	KRTAP5-11	novel	0.401786	0	nonframeshift deletion
14	44974328	44974364	5	FSCB	novel	0.0133929	0	nonframeshift deletion
16	3778418	3778442	5	CREBBP	novel	0.0193452	0	nonframeshift deletion
16	66613632	66613674	7	CMTM2	novel	0.352679	0	nonframeshift deletion
16	81298207	81298256	6	BCO1	novel	0.016369	0	nonframeshift deletion
17	7366372	7366387	5	ZBTB4	novel	0.014881	0	nonframeshift deletion
17	7416593	7416614	5	POLR2A	novel	0.958333	0	nonframeshift deletion
17	55183807	55183849	6	AKAP1	novel	0.174107	0	nonframeshift deletion
20	4680106	4680130	5	PRNP	novel	0.016369	0	nonframeshift deletion
21	45970765	45970780	6	KRTAP10-2	novel	0.0892857	0	nonframeshift deletion
22	18314668	18314698	5	MICAL3	novel	0.0520833	0	nonframeshift deletion

[truncated: 13 more sheets: Figure 2F,G, Figure 2H,I, Supplementary Figure 2B,C, Supplementary Figure 2D,E, Figure 3B,C,D, Figure 3E,F, Figure 3H, Supplementary  Figure 3A,B,C, Supplementary Figure 3D,E, Figure 4C, Figure 4E, Supplementary Figure 4A, 4B, Supplementary Figure 5B]
